# Supplementary material for: Identification of novel non-coding small RNAs from Streptococcus pneumoniae TIGR4 using high-resolution genome tiling arrays
Source: BMC Genomics. 2010 Jun 3;11:350. doi: 10.1186/1471-2164-11-350 (PMC2887815; doi:10.1186/1471-2164-11-350)
Supplement: Additional file 2 — Genomic features of identified sRNAs. S. pneumoniae TIGR4 sRNAs and their DNA sequences are shown with the transcription start sites (TSS, bold) predicted by "Neural Network Promoter Prediction". For sRNAs that were also identified in strain R6 (SN1, SN5, SN6, SN7 and SN35) the experimental (*) TSS are shown. [file 1471-2164-11-350-S2.XLS]

## Sheet: Supplementary data
S. Pneumoniae TIGR4 SRNAs and their DNA sequences are shown with the transcription start sites (TSS, bold) predicted by "Neural Network Promoter Prediction" program. For sRNAs also identified in strain R6 (SN1,SN5,SN6,SN7,SN35) the experimental (*) TSS are shown. The predicted promoter sequence with score and predicted rho independent terminator sequence (with start, end and transtermHP id) is in…
ID		Sequence	Start	end		predicted promoter sequence	score		predicted terminator sequence	start coodinate	end coodinate	transtermHP id
SN1	ABF26	GGTCGGGTATACTATAGACGG*TTACAAGAAGACCTCCTAACTTGTTGTAACAAATATCCTAAACTTTTCTTTTTCATAATAATCTCCCTATAGAGTCACCGCATTCGGTG	24145	24254		TTTTTAAGATTTGTTTAAGATAGGTCGGGTATACTATAGACGGTTACAAG	0.94		GTCACCG CATT CGGTGGC	24239	24256	term 26
SN2	ABF60	TGATGAATCTGAATCAAAATTATTTTGCGCATGTAAAGAGGAGTCTTATAGTAACGAGTCAAAAAAGGAGTAACTATGAATCGTAATTTAGAACGGTGTTATCTATTCTGACTAGGAATAGATCATACCAGAGGTAGCTTAGAAATAGCAGAGACATTAGAAATTGAAGTAATAAATAGGATGTCGTAAGTGTTACTATCAATGATTTATTTGTTTCAAGCTTGCCTAGGGTGACAGTAAAAAATCAATTTCCTTTCAATAGCATA	40243	40508		AAATCTGTTAAAAAATAATCAAAACTATAAATGATGAATCTGAATCAAAA	0.84		TGGGCAGGAC TCTT GTTCTGCCTA	40516	40539	term 50
SN3	ABF129	GTATGTATTATATCATTGATTAGTCTAGCTATAATCTTTCCATGGGGCTGGTCGATATAATGTAAGGGAGCTTGAGTTGTTAGTGGAGGATAAAATGTTAAGAGTAATAGTAGTTATTCAATCTTTAGTAATAATACTGCTTGCTGTTGCTTTATTATTATCTCGGAAAAACTTTGATTCGTTAAATGTTGTTCTTATAATGATGA	116167	116372		AAGTATGAATAAAAAAATATTTTGTATTCTAGTATGTATTATATCATTGA	0.93
SN4	ABR135	AGTACTATAATCATCTGTAATTGAATAACTATCTTCAGGGCAGGGTGAAATTCCCTACCGGTGGTATAGCCCACGAGCCGAAAGGCATGATTTGGTGAAATTCCAAAGCCGACAGTATAGTCTGGATGAAAGAAGATAAAAGTATATTTGTGCTTTTTGCGTGCTCTGAA	171543	171712		TATCTGTTGACATATTCAAAATTAAGTACTATAATCATCTGTAATTGAAT	0.98		TGCTCTGAAATGAC AAGTA ATCATTTCAGAGCA	171519	171551	term 207
SN5	ABF225	ATGGTCTAGTATCATATAGTCA*TTAAATAAAGACCTCCTAACTTTATTTAATAAAATCCTAAACTTTTTTCATCACAATCTCCTAATGAAGCCACCCAATCAGGTGGCTT	228604	228713		GTTTGTTCTTAAGCAAAGTTTAAGGATGGTCTAGTATCATATAGTCATTA	0.84		GCCACC CAATCA GGTGGC	228694	228711	term 278
SN6	ABF228	GTTTTAAGTTTCGTCTTGTATCATGTAGTTA*TTAAATAAAGACCTCCTAACTTTATTTAATAAAATCCTAAACTTTTCTTTTTCATAATAATCTCCCTTAACTCCACCGAATCAGGTGGAGTTTTTTAGCTCTATTTCAGGATTTTTGGGACTATTCTAAAAATAATTT	230748	230916		GTAAAATTTTAGAAAAGTTAAGCTAGTTTTAAGTTTCGTCTTGTATCATG	0.93
SN7	ABF231	CTAAGTTCA*TAAGTTAAGAAGACCTTAACTTAAACTCCTAAAACTTTTTCATAATAATCTCCCTATAAAAATAAAGTCGCCCAATC	233177	233262		TACTTAAGGAAACTTTAAGCTAGGGAGTGTACACTAAGTTCATAAGTTAA	0.81		GTCGCC CAATCA GGCGGC	233252	233269	term 288
SN8	ABF308	AATTTTAGATAACTCAGATTTTTAAGTAGTTATTTGAGATGTGCAATTTTTGGATAATCGCGTGAGGAGAATTGTTTCTCATGAGGAAAGTCCATGCTAGCACAGGCTGTGATGCCTGTAGTGTTTGTGCTAGGCGAAACCATAAGCCTAGGGACGAGAAATCGTTACGGCAGTTGAAATGGCTAAGTCCTTGGATAGGCCAGAGTAGGCTTGAAAGTGCCACAGTGACGGAGTCTTTCTGGAAACAGAGAGAGTGGAACGCGGTAAACCCCTCAAGCTAGCAACCCAAATTTTGGTCGGGGCATGGAGTACGCGGAAACGAACGTAGTATTCTGACTGCTATCAGCTAGAGCTGTTAGTGGTAGACAGATGATTATCGAAGGAAGTGGTCCTAGTCAC…	350572	351050		ATAGATTGGAAAAAGAAGTTTTTGGTAAACAAATTTTAGATAACTCAGAT	1		TGGGGCTGAGAA ATT TTCTCAACCTCA	351012	351038	term 451
SN9	ABF370	GTAAAACTCCGTGTCGTAATGTAAAAATTGTAAACCGTAATGGGACTTCATCTAAAATCTCCACTGGTATGGTTTTACGAACGAATAGGCGAAAATAATGGTTACGTAGAAACATATGATGG	414094	414215		ATCGATTTGTAAAACTCCGTGTCGTAATGTAAAAATTGTAAACCGTAATG	0.99
SN10	ABF396	CGCTTGCAAGCGTTTTTTGTTATGATAAAAGAGTCTTCAGGGCAGGGTGAAATTCCCGACCGGCGGTGACTTTAACTAGGAAATGATCTTTTCCTTTTATACTTTGTTGACAAGCTTTGCCTAACCAGAAGTTATGCCTACAGCTTGTCGCCTAGTCTAAAAGAAAAATCTC	467128	467294		GATAAATTGAAATAAAAAATGAAAATGAACAAAATGCTTGCGCTTGCAAG	0.96
SN11	ABF527	TAAAGTTGTTTGATTTGTGTTATAGTGAATATGCATGGGATAGCCTTTCTAAATGGTTTATTGGGCAATTCTATTTTACCAAGACTATCGTAACCATCCAAAAAAGCAACGGCAAATCCGTT	623211	623332		TTCTAGTGGTAAAGTTGTTTGATTTGTGTTATAGTGAATATGCATGGGAT	0.97		AGCAACGG CAAAT CCGTTGCC	623315	623335	term 767
SN12	ABF571	GAATAGTAAAAAACCTTTAAAGCAGTCCAGAGAGGCAGCTAAGGTTAGACGGTGAAAGGGTGGAGACTACCCATTTTTCGTGGAACCTTGCTGTTGGC	667995	668092		GCTGTTTTTACTTGACAAGTGCTAGTAGAAATAATAGAATAGTAAAAAAC	0.96		GGAACCTTGCT GTT GGCA-GGTTCC	668076	668099	term 819
SN13	ABF581	GTTCAGTAGTTAAATAATAGAGACATTTGGGGTGCTTTAGGCTGAGATAATACCCATTGAACCTGATACAGTTAAGACTGGCGAAGGGAAATGTGAACAGTTTTTTCGTATGGTGAAATGAA	681801	681922		AATATCTTGCTAGGGCTTTCATTTTTTGCTATACTGGTTCAGTAGTTAAA	0.93
SN14	ABF681	AAAACTTTTCTAAAAACAAAAACGAAAGGATGGGTAAACTGTATTCGCTGAACTGAATACGGGCGACTCTCCTCTAAATCAAAATTAAGAAAGGAATTGACCCCACCCTAAAAGTAGTGGGAAAAAGATAGTTGATCTAGCGAGCA	783289	783434		CTAATTTGAACACGAGTAGAAAACTTTTCTAAAAACAAAAACGAAAGGAT	0.99
SN15	ABF740	GATAAAAATCGAAAAAACCAGTGGAATTCTGTGTCAGGGTAAGTTCCACTGGTTTTCATAGTCTATTAAAGTTC	821508	821581		TAATTTTCACAGCTAAGAATAGTAGAAGTTAATCTGATAAAAATCGAAAA	0.99
SN16	ABF741	GAGTTAGATAAGGTATAATGATTTTATTGTCTTTTGGGGTCGTTACGGATTCGACAGGCATTATGAGGCATATTTTGCGACTCGTGTGGCGACGTAAACGCTCAGTTAAATATAACTGCAAAAAATAACACTTCTTACGCTCTAGCTGCCTAAAAACCAGCAGGCGTGACCCGATTTGGATTGCTCGTGTTCAATGACAGGTCTTATTATTAGCGAGATACGATTAAGCCTTGTCTAGCGGTTTGATAAGAGATTGATAGACTCGCAGTTTCTAGACTTGAGTTATGTGTCGAGGGGCTGTTAAAATAATACATAACCTATGGTTGTAGACAAATATGTTGGCAGGTGTTTGGACGTGGGTTCGACTCCCACCGGCTCCATTATTCCTTTGCATTCTTT…	821892	822301		TTCTTTTTGCATTTTTGAGTTAGATAAGGTATAATGATTTTATTGTCTTT	1		CGTTG TTAAAT CAACG	822308	822323	term 1025
SN17	ABF772A	GCACAAATTGATTAGAAAGTCAAATGAATTTCTACAAATGTTTTAGCAATCGTAATGTACTTGTCTAGATTCGATCTGATATATTTTCGATTTAATGATATGGTATTTAAAACCTCCAAAGTAGCTTACTCCATTCTTTTACTTACGTGAGTGTAGATGTTATTTACTGTTTTAGCGTTTTTGTGTTCCACTCTAACCATTATAGCATTCTTCTCAGCTAGTGTACTAAGGAGTGTGTGCCTGAAAATATGGGAACTAAGGGGCTGGTTTATCGGTTTCTCTAGTTTAGTATTTGCCTTTTGCAAAGTGATCTTAAATGCCTTTCTCTAAATTTACATATCACTATTGTTTAACAAAATCTAATCTATTTTAGGTCACTTATTCTTTTTTTGAAATGTA…	853100	853586		TTGCTCTTTGATTTTCATTGAGTATGAAATAAGATATGCACAAATTGATT	0.97
SN18	ABF772B	TTTTCACCTCTAACAATCGCAATCTCTTCTTTATCCATGAATGAAATCGCTTTCTATTTTTGTAAGTAAAGCATAACACGAAATCCACGAAAATGAAAACCTTTGTTGTGTTTTCGTAAAAAATTTGTTGACAGAGCACGAAACGCCTACTATAATTAAATCAAGCTTAAGGAAATAACAAAAAAACAAATCGGAGGGAAAGACG	854355	854559		ATTTGACTTTCCTAATAGAGTTGTTCATATCTTATTTCAATCTATTATGT	0.94
SN19	ABF776	TATGACAGTAATCTTAGGATTTTTATTTCTATTTTTGATAAGTTGGTGGGTTATTTCAATCGTTAATAGCCAGAAACCACGCAAAAATGAAACATTTATT	855530	855627		TGGATAATGATAAGTGGGTTAAACTTTAATAGTGTTATGATATGACAGTA	0.86
SN20	ABF792	AGCTTAGAAAATGAGATGATGTTTTCTAGCAAATATAAACCCGAGTAAAAAATGCCTACGGACAGGCAGGGTTGAATGCCGAAGCGTGGTTGAAAAGCCACATTATTGATAGGGTTAAAAGCCTACTTTTATAAGTTGATGTTAGGACACTTGTCCTAATTCATAAATTTTTAGTGTGGTGAAAGCACACGTCATCTTGTGAAACGATCAATAAAGTACGTAATATTTGCTACTAGAGAGTTAGGAAACATCGGGAACAGACATACTCAACAGAAACCAAAATAAACACGTCAGAAGATTGCAGAGCAGGTGAAAACC	869478	869791		AAATACTTTACAAGTTCTTAAAAACATGATATAGTAATAAAGCTTAGAAA	0.98		GAGCAGGT GAAA ACCTGCTC	869777	869796	term 1072
SN21	ABF913	AAATGATATAATTTAACCATTCAGAAAAGTAATCATACAAACTTTTTAGAGAGTCTGTGGTAGCTGAAAACAGATAAGTGGCAATGATGAAAATTGGGCTGAATGCTATTTAGAATTTGAAATTATAAAAATTCGGTAAGCACACCTTACAGTGCATCTCGTTATTGCGAGACTGAGCGATAGGGAAATTCCCTATAATTGAGGTGGTACCGCGCATCGACGTCCTCACACAAGTTTTTTGT	1005291	1005532		AATTCTAATAGACTATTGACAAGTAGTTTAAAAATGATATAATTTAACCA	0.89		TCCTCACACAAG TTT TTTGTGTGAGGA	1005513	1005539	term 1248
SN22	ABF939	GTAGTTATGAAACTATGTACGAAAAGCACTGCCATTAATTCCTGAGAACTAAATTACTGATTGGTGTCAAAAAGGAAAACTTCCAAGCGATGATATCCTGTCTATACACGACCTATAGAAATCTG	1033894	1034015		TCAATAGTGAAAACTATAAAGTGATATACTATGCTATACTGTAGTTATGA	0.98
SN23	ABR865	TCATAAAATAGAATCTTTTCCTTTTAGTTGTAAACTAGTCTGGGAGAGTAGAGAGGTTTGAGATACCTTTCTAGCTTTTGGATTATCATCTAAGGAGAGTAATTTCCCTTGCATTAAAAAGGGGAAAAAGAGACACGAAATGACTATAATGGGTGACAATGGGGGAAGGGATAGACAAGAGATTTTATCCACATATGAAAAAAGGAGGTTAGGAAAGAGTAATATAGCCTATATTATATAAATAATCAATTGCG	1324023	1324276		AGTTATTAGCGTTCTTACCGCTTGTAAACTAGATTTCTCATAAAATAGAA	0.86
SN24	ABF1194	CATAGAGACAAGTCACTTAGTCCCTTTCTACTAGAGAGTGCGTGGTTGCTGGAAACGCATAGGAAGTCTAAACTGATACTACTCTTGAGTTTTTTATG	1529942	1530039		ATCCTTGAAAAATCTCACAATCATGCTATAATAATCCATAGAGACAAGTC	0.96
SN25	ABR1133	TAGAAAAACGAAGTGAGCAGCTTATAAATTCAAGTCCCCAAATAGATTCATACTAGTATCTTTTGCAAAAAATAAAGGGCGACTTCCTTCATGAATATCAATTTCATCTATAAGGAAGGTAGCTAATTGAACTAACTTATTTATTCTGTTTGTCGCTAGAAAAATCAGACCTCCTTGTGAAGATTGAGGAGATACTTAATGAAAATCAAAGAAGAAACTAGCAAGCTAGTAGCAGATTGCCCAAAACACCGCTTTGAGGTTGTAGATAAGACTGACCTATATAATCCAAGGTGAAGCGACTGTGGTTTGAAGAGATTTTCAAAGAGTATAGGCTAGAGAGTAGTGTTTTTATGTCCTTCTAG	1592924	1593285		GATTTAGCCAAAGAGTCTATTAGTGCTAGAATAATAGATTAGAATTATTT	0.87
SN26	ABF1456	TTGTTAGACGCTAGCCGCTTATATGCGAACTAGCTAACTGCTTCACTAGTCATGACCCCTAAATATAATCGATTTAGAGTCCATGACGTCGTAACCA	1989967	1990063
SN27	ABF1510	AATGTATTGTGGTATACTATTTTTGTCATCGGTTACCGATTACGTTCCTATGGGTTCGTGAGAGGAGGTGAAACTAATGAGCCTTATCATAGAGCTCGCTCTTACTATTATAGCGGATGTTATAGCTGGAATTATCTTGTATTTCGTCTGCAGATGGCTAGATAGTAAGGAGTAGACCGACTGACTAGCCTATAAACACCCGTTAAATCGCTAAGATACGTCAAAAAAGCCCTTAACTACGGCCATAGTTAGGG	2086051	2086304		AGAATTAAGTGACCTTGATGATCTAAATGTATTGTGGTATACTATTTTTG	0.86		GCCCTTAACTA CGGCCA TAGTTAGGGGC	2086279	2086306	term 2545
SN28	ABF415	TTCGGTCGCTATTTATTTTTCGAAAAATCCTCTTGACTCTTTTGCGAATTAGATTTATCATCAGACGTGTAGAAGAAAATTAAGGAGTCACTATGGAAAAATTCAATTTCAAAAACAATATCGGGCAAGAAAACAAGTTACTTCAAATCGAAATCTACAAGTTTACTAACTTTTGCAAGCT	485360	485540		ATCCTCTTGACTCTTTTGCGAATTAGATTTATCATCAGACGTGTAGAAGA	0.9
SN29	ABF422A	AAACGGCAATCGCTATGGCGTTTGCCTAGCTTCCTTACTAACTCGTCGTCGAAATAAAATCGATTTCGACTCCTCGTGTCGCAATTTACATAATAGAAAACTTGTCCGAAACGACAATAAACTATGAAGAAAGATAAAATATGTTTGGCTTTGTAATAGTGAGCGAAGCGAACCAAACACGATACTCTTCGCCGTGGCGCTATTTGCGCAAATTTTGAGAC	497140	497360		TCGATTTCGACTCCTCGTGTCGCAATTTACATAATAGAAAACTTGTCCGA	0.95
SN30	ABF422B	GCAGAGGTTGCAACCCAGCCTCTGTTTTTCGATAAAAAGGGACGGAATCTCATTTGTTTGGGTTTTGTCTCATCAATAGAAAGGAACAAAGAGTGTTCGTAACTGAACACGGGTTTCAGAATTTCTTACTAAATATAAAAGAAAGGAATTGAACCCGACCTAAATGGTGGTTCGATTCAGAACATCAATAGAAAGGAATAAGGGTGTTCGTAACTGAACACGGGCTATGGA	499750	499970		TAGGATATTTAAAATCAAAATAAAGTTAATTTACTTATTTGCAGAGGTTG	0.95
SN31	ABF1458	ACAAAATCATTTATATAAAGATTAGCCACACATAAATTAAGTAAATTCTCTACTTGAATCTACCTATTTAATAAAAACTAATGAAAACGCTATACTTGTATTTGTTTTTTCATTAAAATAAGAGTAGAATAAATTAGTATAGTAAAACAAAAAAGCACCGAATCGGTGCGCACTTTTTCAAGTTGTGTACGGACAAAGCCTTATTTTAACTTTGCTATGTTGTTTCTAATGGTTCCAAAATAATAAATAATTTTAAATTTGACTTAACTGTTGGAGTAGTCATGGTTAAATTAAATCAACCGAGCCGAACATAAGTTGTTTAATTTTGTGGAAGCTATTAATAAAAATATAATAAGGGAGAAAGATAGGTGTAATTTTAATTTTAAAGTAAT	2000722	2001113		CCAACTTGGAAAAGAATTGACTGAGAAGGAATAACAAAATCATTTATATA	0.86
SN32	ABF925	GAAAAGTCGAGTGTTTTAGAAACCCACAGTGTAGTATTCTAGTTTCAATCCACTATATTTTGCTACTCCCCGTAAAGTTTCTATTTTCCCTGATTTCTGATATAATAGAAATATTGA	1022430	1022539		GTCTATTGAGGTATTGAGCTAGTTTATGAAAAAATTGGGTGAAAAGTCGA	0.94
SN33	ABR275	CTTCTTTCAGAAAGTCTGCGGGTACTGCGAGCAGATAGGAGGGATAGGTGAAATTCTACCGTTAGTGACAATTACATACACAATCAAGTGCACACCTGTGAAGTT	392134	392231		ACTTTAGTATAATCATAGCAACGGATAAGTAGGTTATCTTCTTCTTTCAG	0.8
SN34	ABF1277	TTTTTTTTGAAAAAGTGGTATCATATAAATATAGAAACGCTGTGGTGTACGACTTCACACTTAAGTGTTGACCGACTATTTTTTGTATTATTAGGGAAACAAAAGTCTTCTAACAGCATGTAGGCCGTCTCACACGGAAACAGCTTCAGTTAGAGCGAGTTGCCCACCTGCTTAATTGCGCGGGTTCAATACAAACCGTGAAGTTTCGGCACCAATACAGCTTTTTTCTTTGCCTCCTTAGCTCAG	1706645	1706890		TTTCCTCTTGATTTTTTTTGAAAAAGTGGTATCATATAAATATAGAAACG	0.9
SN35	ABF214	AGACGTGTATACTATAATCA*TTAAATAAAGACCTCCTAATATTATTTGAAACAGATAACACTGAATTAGTTTGAATTTGATTTTCATCTAATATCTTTATTTAATGAACTCCTAAACTTTTTCATAATAATCTCCTTCAAAAGTCGCCTGTATGGGTG	209748	209905		ATTTTAAGTTCTATTTAAGATTAGACGTGTATACTATAATCATTAAATAA	0.96		GTCGCCT GTAT GGGTGGC	209890	209907	term 258
SN36	ABF378	CTAATTGATTTCTATGAAAAAAATTATGAAAAATTTGAAGATTAATCTTTGGATAACGGCGGATTCTTGACCTTCAAGTAGTAGAGATAGAGAATCTGCCTTTTCATTTTGAGGACAGCAAAAAGACTGCACGGTTGATGCAGCC	423848	423992		CTAATTGATTTCTATGAAAAAAATTATGAAAAATTTGAAGATTAATCTTT	0.87		GGTTG ATG CAGCC	423980	423992	term 537
SN37	ABF461	AGCCGAACCGTCCAAAATATCTTGTGTAATTGAACACGGCCGAAAAGCTGTGTAAAAAAGATAAACTGTCTTGTCTTCATCGAAGACTTCGTCAGTTTCCTATTTTTACTTTGCTTTTGACGTCCTTGGTATCTTGATCTTTGTAGGCAAGGCGTATAATTTCATCAATCCAAAGGGGATTAAAATGGCAAAAC	557778	557971		GTGTAATTGAACACGGCCGAAAAGCTGTGTAAAAAAGATAAACTGTCTTG	0.98		GTCTTC ATC GAAGAC	557850	557864	term 693
SN38	ABF416	ATATTTGAAGCCATAGTAAATTGAGACTAGAATAGTACACTACATCTGCTAAAAATTTCTAGAAACTAATTTAACTTTCCTAATCGATTTGTTTACATCTTATTTCAATCTACTATATTATCTCAATAAATGATGATGGCGACTGTTTTGTTTGTGCTTGTCGATTTTTGAATCCTGATCGA	485578	485759		TTTTTCGAAAGATATATTTGAAGCCATAGTAAATTGAGACTAGAATAGTA	0.99
SN39	ABF614	AAAATGGTATAATGATAAAGTTATATAGTCCCGATAAGATGGTAGGTATTTATTACGAAGAGTTTTCCTATCAGTACTTTGTAACTCTATAACAATATTTTTTAAGGGGG	721337	721446		GCAAATTGCGATTAAAAATGGTATAATGATAAAGTTATATAGTCCCGATA	0.96
SN40	ABF832	GAAAACTTGGTATCATATAAAAGTTGAGAAAAGCAGAAGTGAGAGCTTCTCGCCTTGTGACATTAAGTTGCCTGGCCCTACGGATGAAAAGTTTCGAAGAAACGCTATCATAACGTGCGGGCTTGTATATTTAC	907168	907301		TTTATCTTGACAAGAGCTAGAAAACTTGGTATCATATAAAAGTTGAGAAA	0.97		T-GCGGGCTTGTA TATT TACAAGTCCGCTA	907286	907314	term 1104
SN41	ABF941	GCTTCATTTTAGGTGTTATTACTTGTAAGAAAATAGGAGATATGCTATACTTGAAGAGTTGACTATGCACGATCCTGTGCAACCGCACGAACATCGTTGCTTGATTATTCAAGTTTAAGTGGTTCGTCCCACGATGCTAGGCGAGTCTTCACAAAAAATCGGGGAA	1037030	1037185		CATGCTTTTTGCCTCTTGGCAGAAAAAAGTAAAAGAAAAAGCTTCATTTT	0.9
SN42	ABR743	ATAACTAAATATTCCTTTAAACCTGTCCCGTGAGGCAGGCAAGGAGCGCGATAAAGTAGAAGGGTGAAGTCTATACTGTGTGCAGTAGGGCTCGCTTGGCTATAAATTTCAAGTCTCCTTGTTTAAGGAGACTTTTC	1214232	1214365		TTTTGCTTGATTTTAAGCATGCTTTGTGCTATAGTAAATGATAACTAAAT	0.99		GTCTCCTT AAAC AAGGAGAC	1214256	1214237	term1446
SN43	ABR783	TATGCTATACTTATATACGGTTTAAAAAAACTGCCTAAGACAGTAGGGGAGCTCGACTCATAAATATCCTACCGAGGACAAAACGTATCATGTAAAAAGAAGCGTATTGTACTTTCGTGTCTAGGTTTGGGCGCGTTTTTCTTTTTG	1275596	1275742		AAAATCTTGCATTCTTTTTTTGACTATGCTATACTTATATACGGTTTAAA	0.96		CGCGCCCA AACC TAGACACG	1275627	1275608	term 1549
SN44	ABR1005	CCAAAATTTGGTATAATGGTACTACTCAAGGGAGTAGCTGGCAGAAACCTGTGATAGTGTCGTCATTCCGAATTTTATGCTGAAAAGTATGCTTTCCGGCCCTATCTTAAACAGCGAGACTTGTTATGATTAACAGGTTTCTTTTTGTTTGTCGTGAAAAGCTATGACAGAAAGAGAGTCTGTTTTGCACACAATGTCAAGGAGGAGACACATGTCAAAAGAACAAAAACGCCAAGCGTTTT	1460966	1461207		TTACTCTTTGAAAACTCCCCAAAATTTGGTATAATGGTACTACTCAAGGG	0.99		GAAACCTGTTA ATCA TAACAAGTCTC	1461092	1461067	term 1792
SN45	ABR1427	AAAAGTCTTTTCTTAATTCTAAAAGTGTGCTATACTGGAATAGTCAATAAAACACGGGGAGATAGTTGTGAAGAGTGTTTTTAGGTTGTATCGGTAGGGGCTTGCTTTTACCGACAGCACGTTTTATCTCACATCCCTAAAAAATCATACCTAAAAACAGACAAAAAGGTTTCAAATTTGA	2005540	2005697		TGATATTTTTGTCTATAGAAGAAGCGAAAGAAAGTAGATAAAAAGTCTTT	0.92		GGCCTCA AATT TGAAACC	2005553	2005536	term 2433
SN46	ABR1461	TATGGAGAGATGACAATTTATAAAATGTACTACTCTATTCTACTAGATAATGATTGAATAAAACTTTTTATAACAACGGCTAGCAAAGTTATAATTTTATATCTATTAGAAA	2048539	2048648		ATTTTTCTTGACTTAAAATTTAAAAATGATATACTGTGTTTATGGAGAGA	1
SN47	ABF76	CAGTGAATGTTCTGGTCAGGGGGAAACTTGGAGACCTTAGGCTCAAAGTTTAGGAATGAAACCGAAGGTTTGCTTCCGCCTCCATCACCTAAGACCATTATCAAAAAGAAAAATAAAAATTC	56069	56190
SN48	ABR629	TAGCTTCTAACTAAACCTCCGTTATCATATTGAACCGCATGGTCAGCTTTTTCTTTAGTTTCATATTGAATTTTGGAACGATTAGCTGCGGGACAGTAAATTCCACTATTAGATTTCGCTTGTCTCTCCCTACGTTTTCGAAAATAATTCATATTCTAACTCCTATCAA	1102915	1103083
SN49	ABR1000	AAATAGGTTTTTTTCAGAAAGTATATGTTATAATAAGGTAAATTAAGCCTAATGGAGGACAAAGAAATGGGTTTTTATTTGATGGTTGCTTCAATGCTACTCGGACTGCTCGCTTTGAAGATAGGTTTTTCTCAGTTCAAGGAGAA	1455217	1455362		ACAATTATCTCAAGACCTTTAAGCTACGGTAAAAATAGGTTTTTTTCAGA	0.8
SN50	ABR1323	ATTTTTGAGTGAAGTTTCCAAACTAGCGCACAAACAGAGAAGATGGTATAATAGTCAAATGGTTCAATTATTATTCACTCTAAGTAGTCATATGTTCTTTATTTATGTGAGTTTTTACCTTTTAAAGGATCTTGTTAGATGGGAGAAGGTTTTAAAAGTGACAGATGATAATACAAGAAAAGTTCGTTTATTAGTAGCCTTTTTTAGCATTGTCATAGGCTACATCCTGAGTTCTTTCTTTATTAGCCTGTATCATTTGTGGCAAGAAGCGCTTAGAGGATTATTATGAAATCAAGAGTAAAGGAAACGAGTA	1874532	1874844		ATGCGATTGATTACTTGAAAAACAATCCCTAATTTTTGAGTGAAGTTTCC	0.9
