# Supplementary material for: Identification of novel non-coding small RNAs from Streptococcus pneumoniae TIGR4 using high-resolution genome tiling arrays
Source: BMC Genomics. 2010 Jun 3;11:350. doi: 10.1186/1471-2164-11-350 (PMC2887815; doi:10.1186/1471-2164-11-350)
Supplement: Additional file 3 — Comparison of sRNAs from different studies. Comparison of sRNAs identified in this study with previously described sRNAs (using computational and experimental approaches) in S. pneumoniae. [file 1471-2164-11-350-S3.XLS]

## Sheet: sRNA comparision
The spreadsheet inlcudes computational and experimental prediction of sRNA from our tiling array results, sRNAPredict2 computational prediction, sRNA verification by Tsui et al in D39 strain and sRNA idetified by Hoffman et al in R6 strain.
Tiling arrays														sRNAPredict2 predicted in TIGR4	Tsui et al experimental data in strain D39	Hoffman et al prediction in srain R6
ID	Start	End	Length (nt)	Strand	Promoter prediction	Rho independent terminator prediction	Flanking genes				Rfam prediction	Conservation across other genomes
					(transcription start site)		Left	Gene Symbol_left	Right	Gene Symbol_right
SN1	24145	24254	110	+	Y	Y	SP0019(+)	purA	SP0020(+)			α β				ccnC
SN2	40243	40508	266	+	Y	Y	SP0041(+)	blpU	SP0042(+)	comA		α
SN3	116167	116372	206	+	Y	-	SP0114(-)		SP0115(+)			α
SN4	171543	171712	170	-	Y	Y	SP0178(-)	ribD	SP0179(+)	ruvA	FMN(Cis-reg,riboswitch)	α β ¥		yes	not verified
SN5	228604	228713	110	+	Y	Y	SP0256(+)		SP0257(+)			α β		yes	verified	ccnA
SN6	230748	230916	171	+	Y	-	SP0257(+)		SP0258(-)			α β				ccnB
SN7	233177	233262	93	+	Y	Y	SP0260(+)		SP0261(+)	uppS		α β				ccnD
SN8	350572	351050	479	+	Y	Y	SP0372(+)		SP0373(+)		RNaseP_bact_b	α β ¥
SN9	414094	414215	122	+	Y	-	SP0439(+)	prfC	SP0440(+)			α
SN10	467128	467294	172	+	Y	-	SP0486(+)		SP0487(-)		FMN(Cis-reg,riboswitch)	α β ¥
SN11	623211	623332	122	+	Y	Y	SP0649(-)		SP0650(-)			α
SN12	667995	668092	98	+	Y	Y	SP0700(-)		SP0701(+)	pyrF	PyrR(Cis-reg)	α β
SN13	681801	681922	122	+	Y	-	SP0715(+)	lctO-2	SP0716(+)		TPP(Cis-reg,riboswitch)	α β ¥
SN14	783289	783434	146	+	Y	-	SP0834(+)		SP0835(+)			α β
SN15	821508	821581	74	+	Y	-	SP0873(+)		SP0874(-)			α		yes	not verified
SN16	821892	822301	410	+	Y	Y	SP0873(+)		SP0874(-)		tmRNA	α β ¥
SN17	853100	853586	487	+	Y	-	SP0897(+)	pyk	SP0898(-)			α
SN18	854355	854559	205	+	Y	-	SP0898(-)		SP0899(+)			α
SN19	855530	855627	100	+	Y	-	SP0899(+)		SP0900(-)			α
SN20	869478	869791	318	+	Y	Y	SP0915(-)		SP0916(+)	cad		α β
SN21	1005291	1005532	242	+	Y	Y	SP1068(+)	ppc	SP1069(+)		T-box(Cis-reg)	α β		yes	verified
SN22	1033894	1034015	125	+	Y	-	SP1100(+)	pta	SP1101(-)			α
SN23	1324023	1324276	256	-	Y	-	SP1400(-)		SP1401(+)			α
SN24	1529942	1530039	98	+	Y	-	SP1629(+)		SP1630(+)		T-box(Cis-reg)	α
SN25	1592924	1593285	362	-	Y	-	SP1691(-)		SP1692(+)			α
SN26	1989967	1990063	97	+	-	-	SP2078(+)	argS	SP2079(-)			α
SN27	2086051	2086304	277	+	Y	Y	SP2168(+)		SP2169(-)	adcA		α
SN28	485360	485540	181	+	Y	-	SP0502(+)	glnA	SP0503(-)			α
SN29	497140	497360	221	+	Y	-	SP0516(+)	grpE	SP0517(+)	dnaK		α
SN30	499750	499970	231	+	Y	-	SP0518(+)		SP0519(+)	dnaJ		α β
SN31	2000722	2001113	392	+	Y	-	SP2092(+)	galU	SP2093(+)			α		yes
SN32	1022430	1022539	121	+	Y	-	SP1086(+)		SP1087(+)	pcrA		α
SN33	392134	392231	105	-	Y	-	SP0411(-)	serS	SP0412(-)			α β
SN34	1706645	1706890	246	+	Y	-	SP1790(+)		Spt11(+)		6S	α β
SN35	209748	209905	158	+	Y	Y	SP0239(+)		SP0240(+)			α β				ccnE
SN36	423848	423992	145	+	Y	Y	SP0451(+)		SP0452(-)			α
SN37	557778	557971	194	+	Y	Y	SP0587(-)		SP0588(+)	pnp		α β
SN38	485578	485759	182	+	Y	-	SP0502(+)	glnA	SP0503(-)			α
SN39	721337	721446	110	+	Y	-	SP0761(+)		SP0762(+)	metK		α β
SN40	907168	907301	134	+	Y	Y	SP0958(+)		SP0959(+)	infC	L20_leader(Cis-reg)	α β		yes	verified
SN41	1037030	1037185	166	+	Y	-	SP1104(+)		SP1105(+)	rplU	L21_leader(Cis-reg)	α β
SN42	1214232	1214365	137	-	Y	Y	SP1278(-)	pyrR	SP1279(-)	nth	PyrR(Cis-reg)	α
SN43	1275596	1275742	147	-	Y	Y	SP1355(-)	rplJ	SP1356(-)		L10_leader(Cis-reg)	α β ¥		yes	verified
SN44	1460966	1461207	242	-	Y	Y	SP1551(-)		SP1552(+)		yybP-ykoY(Cis-reg)	α β
SN45	2005540	2005697	181	-	Y	Y	SP2097(-)		SP2098(-)			α
SN46	2048539	2048648	112	-	Y	-	SP2136(-)	pcpA	SP2137(+)			α
SN47	56069	56190	122	+	-	-	SP0051(+)	purD	SP0052(+)			α β		yes	not verified
SN48*	1102915	1103083	169	-	-	-	SP1166(-)		SP1167(-)	pyrC		α
SN49	1455217	1455362	146	-	Y	-	SP1547(-)		SP1548(-)			α
SN50*	1874532	1874844	313	-	Y	-	SP1966(-)	murA-2	SP1967(-)			α β
