# Supplementary material for: Identification of novel non-coding small RNAs from Streptococcus pneumoniae TIGR4 using high-resolution genome tiling arrays
Source: BMC Genomics. 2010 Jun 3;11:350. doi: 10.1186/1471-2164-11-350 (PMC2887815; doi:10.1186/1471-2164-11-350)
Supplement: Additional file 5 — Gene expression profile. S. pneumoniae TIGR4 genes identified as expressed in the present study, their associated TIGRFAM roles, sub roles and functions (where available). [file 1471-2164-11-350-S5.XLS]

## Sheet: Supplementary Table 
S. pneumoniae TIGR4 genes expressed in the present study with their associated TIGRFAM roles, subroles and functions where available
TIGR_locus id	Main role	Subrole	Common name
SP_1701	Amino acid biosynthesis	Aromatic amino acid family	phospho-2-dehydro-3-deoxyheptonate aldolase
SP_1700	Amino acid biosynthesis	Aromatic amino acid family	phospho-2-dehydro-3-deoxyheptonate aldolase
SP_1377	Amino acid biosynthesis	Aromatic amino acid family	3-dehydroquinate dehydratase
SP_1375	Amino acid biosynthesis	Aromatic amino acid family	3-dehydroquinate synthase
SP_1374	Amino acid biosynthesis	Aromatic amino acid family	chorismate synthase
SP_1373	Amino acid biosynthesis	Aromatic amino acid family	prephenate dehydrogenase
SP_1371	Amino acid biosynthesis	Aromatic amino acid family	3-phosphoshikimate 1-carboxyvinyltransferase
SP_1370	Amino acid biosynthesis	Aromatic amino acid family	shikimate kinase
SP_1369	Amino acid biosynthesis	Aromatic amino acid family	prephenate dehydratase
SP_0035	Amino acid biosynthesis	Aromatic amino acid family	aromatic amino acid aminotransferase
SP_2097	Amino acid biosynthesis	Aspartate family	putative 2,3,4,5-tetrahydropyridine-2-carboxylate N-succinyltransferase
SP_2066	Amino acid biosynthesis	Aspartate family	threonine synthase
SP_1978	Amino acid biosynthesis	Aspartate family	diaminopimelate decarboxylase
SP_1970	Amino acid biosynthesis	Aspartate family	aspartate--ammonia ligase
SP_1576	Amino acid biosynthesis	Aspartate family	homoserine O-succinyltransferase
SP_1555	Amino acid biosynthesis	Aspartate family	dihydrodipicolinate reductase
SP_1544	Amino acid biosynthesis	Aspartate family	aspartate aminotransferase
SP_0413	Amino acid biosynthesis	Aspartate family	aspartate kinase
SP_1306	Amino acid biosynthesis	Glutamate family	NADP-specific glutamate dehydrogenase
SP_0502	Amino acid biosynthesis	Glutamate family	glutamine synthetase, type I
SP_2126	Amino acid biosynthesis	Pyruvate family	dihydroxy-acid dehydratase
SP_1024	Amino acid biosynthesis	Serine family	serine hydroxymethyltransferase
SP_0589	Amino acid biosynthesis	Serine family	serine acetyltransferase
SP_1726	Biosynthesis of cofactors, prosthetic groups, and carriers	Other	3-hydroxy-3-methylglutaryl-CoA reductase
SP_0383	Biosynthesis of cofactors, prosthetic groups, and carriers	Other	phosphomevalonate kinase
SP_0261	Biosynthesis of cofactors, prosthetic groups, and carriers	Other	undecaprenyl diphosphate synthase
SP_1571	Biosynthesis of cofactors, prosthetic groups, and carriers	Folic acid	dihydrofolate reductase
SP_1024	Biosynthesis of cofactors, prosthetic groups, and carriers	Folic acid	serine hydroxymethyltransferase
SP_1205	Biosynthesis of cofactors, prosthetic groups, and carriers	Menaquinone and ubiquinone	geranyltranstransferase
SP_1968	Biosynthesis of cofactors, prosthetic groups, and carriers	Pantothenate and coenzyme A	phosphopantetheine adenylyltransferase
SP_1468	Biosynthesis of cofactors, prosthetic groups, and carriers	Pyridoxine	pyridoxine biosynthesis protein
SP_0784	Biosynthesis of cofactors, prosthetic groups, and carriers	Glutathione and analogs	glutathione reductase
SP_1982	Biosynthesis of cofactors, prosthetic groups, and carriers	Thiamine	thiamine pyrophosphokinase
SP_1420	Biosynthesis of cofactors, prosthetic groups, and carriers	Pyridine nucleotides	NH(3)-dependent NAD(+) synthetase
SP_2190	Cell envelope	Other	choline binding protein A
SP_2136	Cell envelope	Other	choline binding protein PcpA
SP_1975	Cell envelope	Other	SpoIIIJ family protein
SP_1772	Cell envelope	Other	cell wall surface anchor family protein
SP_1232	Cell envelope	Other	membrane protein
SP_0845	Cell envelope	Other	lipoprotein
SP_0667	Cell envelope	Other	putative pneumococcal surface protein
SP_0641	Cell envelope	Other	serine protease, subtilase family
SP_0391	Cell envelope	Other	choline binding protein F
SP_0390	Cell envelope	Other	choline binding protein G
SP_0378	Cell envelope	Other	choline binding protein J
SP_0368	Cell envelope	Other	cell wall surface anchor family protein
SP_0354	Cell envelope	Other	putative membrane protein
SP_0117	Cell envelope	Other	pneumococcal surface protein A
SP_0082	Cell envelope	Other	cell wall surface anchor family protein
SP_0069	Cell envelope	Other	choline binding protein I
SP_0034	Cell envelope	Other	membrane protein
SP_2218	Cell envelope	Biosynthesis and degradation of murein sacculus and peptidoglycan	rod shape-determining protein MreC
SP_2217	Cell envelope	Biosynthesis and degradation of murein sacculus and peptidoglycan	putative rod shpae-determining protein MreD
SP_2099	Cell envelope	Biosynthesis and degradation of murein sacculus and peptidoglycan	penicillin-binding protein 1B
SP_1966	Cell envelope	Biosynthesis and degradation of murein sacculus and peptidoglycan	UDP-N-acetylglucosamine 1-carboxyvinyltransferase
SP_1881	Cell envelope	Biosynthesis and degradation of murein sacculus and peptidoglycan	glutamate racemase
SP_1698	Cell envelope	Biosynthesis and degradation of murein sacculus and peptidoglycan	alanine racemase
SP_1589	Cell envelope	Biosynthesis and degradation of murein sacculus and peptidoglycan	Mur ligase family protein
SP_1521	Cell envelope	Biosynthesis and degradation of murein sacculus and peptidoglycan	UDP-N-acetylmuramate--alanine ligase
SP_1479	Cell envelope	Biosynthesis and degradation of murein sacculus and peptidoglycan	peptidoglycan N-acetylglucosamine deacetylase A
SP_1081	Cell envelope	Biosynthesis and degradation of murein sacculus and peptidoglycan	UDP-N-acetylglucosamine 1-carboxyvinyltransferase
SP_0615	Cell envelope	Biosynthesis and degradation of murein sacculus and peptidoglycan	beta-lactam resistance factor
SP_0369	Cell envelope	Biosynthesis and degradation of murein sacculus and peptidoglycan	penicillin-binding protein 1A
SP_0337	Cell envelope	Biosynthesis and degradation of murein sacculus and peptidoglycan	phospho-N-acetylmuramoyl-pentapeptide-transferase
SP_0336	Cell envelope	Biosynthesis and degradation of murein sacculus and peptidoglycan	penicillin-binding protein 2X
SP_2176	Cell envelope	Biosynthesis and degradation of surface polysaccharides and lipopolysaccharides	D-alanine-activating enzyme
SP_2175	Cell envelope	Biosynthesis and degradation of surface polysaccharides and lipopolysaccharides	dltB protein
SP_2174	Cell envelope	Biosynthesis and degradation of surface polysaccharides and lipopolysaccharides	D-alanyl carrier protein
SP_2173	Cell envelope	Biosynthesis and degradation of surface polysaccharides and lipopolysaccharides	dltD protein
SP_2092	Cell envelope	Biosynthesis and degradation of surface polysaccharides and lipopolysaccharides	UTP-glucose-1-phosphate uridylyltransferase
SP_1937	Cell envelope	Biosynthesis and degradation of surface polysaccharides and lipopolysaccharides	autolysin
SP_1838	Cell envelope	Biosynthesis and degradation of surface polysaccharides and lipopolysaccharides	putative glycosyl transferase
SP_1837	Cell envelope	Biosynthesis and degradation of surface polysaccharides and lipopolysaccharides	putative capsular polysaccharide biosynthesis protein
SP_1687	Cell envelope	Biosynthesis and degradation of surface polysaccharides and lipopolysaccharides	neuraminidase B
SP_1573	Cell envelope	Biosynthesis and degradation of surface polysaccharides and lipopolysaccharides	lysozyme
SP_1498	Cell envelope	Biosynthesis and degradation of surface polysaccharides and lipopolysaccharides	phosphoglucomutase
SP_1365	Cell envelope	Biosynthesis and degradation of surface polysaccharides and lipopolysaccharides	glycosyl transferase, family 2
SP_1269	Cell envelope	Biosynthesis and degradation of surface polysaccharides and lipopolysaccharides	choline kinase
SP_1268	Cell envelope	Biosynthesis and degradation of surface polysaccharides and lipopolysaccharides	licB protein
SP_1076	Cell envelope	Biosynthesis and degradation of surface polysaccharides and lipopolysaccharides	glycosyl transferase, group 1
SP_1075	Cell envelope	Biosynthesis and degradation of surface polysaccharides and lipopolysaccharides	glycosyl transferase CpoA
SP_0988	Cell envelope	Biosynthesis and degradation of surface polysaccharides and lipopolysaccharides	UDP-N-acetylglucosamine pyrophosphorylase
SP_0648	Cell envelope	Biosynthesis and degradation of surface polysaccharides and lipopolysaccharides	beta-galactosidase
SP_0360	Cell envelope	Biosynthesis and degradation of surface polysaccharides and lipopolysaccharides	UDP-N-acetylglucosamine 2-epimerase
SP_0359	Cell envelope	Biosynthesis and degradation of surface polysaccharides and lipopolysaccharides	capsular polysaccharide biosynthesis protein Cps4K
SP_0358	Cell envelope	Biosynthesis and degradation of surface polysaccharides and lipopolysaccharides	capsular polysaccharide biosynthesis protein Cps4J
SP_0357	Cell envelope	Biosynthesis and degradation of surface polysaccharides and lipopolysaccharides	UDP-N-acetylglucosamine-2-epimerase
SP_0353	Cell envelope	Biosynthesis and degradation of surface polysaccharides and lipopolysaccharides	capsular polysaccharide biosynthesis protein Cps4H
SP_0352	Cell envelope	Biosynthesis and degradation of surface polysaccharides and lipopolysaccharides	capsular polysaccharide biosynthesis protein Cps4G
SP_0351	Cell envelope	Biosynthesis and degradation of surface polysaccharides and lipopolysaccharides	capsular polysaccharide biosynthesis protein Cps4F
SP_0350	Cell envelope	Biosynthesis and degradation of surface polysaccharides and lipopolysaccharides	capsular polysaccharide biosynthesis protein Cps4E
SP_0349	Cell envelope	Biosynthesis and degradation of surface polysaccharides and lipopolysaccharides	capsular polysaccharide biosynthesis protein Cps4D
SP_0348	Cell envelope	Biosynthesis and degradation of surface polysaccharides and lipopolysaccharides	capsular polysaccharide biosynthesis protein Cps4C
SP_0347	Cell envelope	Biosynthesis and degradation of surface polysaccharides and lipopolysaccharides	capsular polysaccharide biosynthesis protein Cps4B
SP_0346	Cell envelope	Biosynthesis and degradation of surface polysaccharides and lipopolysaccharides	capsular polysaccharide biosynthesis protein Cps4A
SP_0342	Cell envelope	Biosynthesis and degradation of surface polysaccharides and lipopolysaccharides	glucan 1,6-alpha-glucosidase
SP_0268	Cell envelope	Biosynthesis and degradation of surface polysaccharides and lipopolysaccharides	putative alkaline amylopullulanase
SP_0103	Cell envelope	Biosynthesis and degradation of surface polysaccharides and lipopolysaccharides	putative capsular polysaccharide biosynthesis protein
SP_1359	Cell envelope	Surface structures	peptide methionine sulfoxide reductase
SP_0340	Cellular processes	Other	autoinducer-2 production protein
SP_0263	Cellular processes	Other	eep protein
SP_1975	Cellular processes	Cell division	SpoIIIJ family protein
SP_1876	Cellular processes	Cell division	segregation and condensation protein A
SP_1875	Cellular processes	Cell division	segregation and condensation protein B
SP_1667	Cellular processes	Cell division	cell division protein FtsA
SP_1666	Cellular processes	Cell division	cell division protein FtsZ
SP_1661	Cellular processes	Cell division	cell division protein DivIVA
SP_0807	Cellular processes	Cell division	putative septation ring formation regulator EzrA
SP_0757	Cellular processes	Cell division	cell division ABC transporter, permease protein FtsX
SP_0756	Cellular processes	Cell division	cell division ABC transporter, ATP-binding protein FtsE
SP_0690	Cellular processes	Cell division	cell division protein DivIB
SP_0013	Cellular processes	Cell division	cell division protein FtsH
SP_1985	Cellular processes	Toxin production and resistance	dimethyladenosine transferase
SP_1939	Cellular processes	Toxin production and resistance	MATE efflux family protein DinF
SP_1923	Cellular processes	Toxin production and resistance	pneumolysin
SP_1499	Cellular processes	Toxin production and resistance	bacterocin transport accessory protein
SP_0615	Cellular processes	Toxin production and resistance	beta-lactam resistance factor
SP_0533	Cellular processes	Toxin production and resistance	bacteriocin BlpK
SP_0457	Cellular processes	Toxin production and resistance	bacitracin resistance protein
SP_0109	Cellular processes	Toxin production and resistance	putative bacteriocin
SP_0041	Cellular processes	Toxin production and resistance	bacteriocin BlpU
SP_1625	Cellular processes	Detoxification	putative cadmium resistance transporter
SP_0784	Cellular processes	Detoxification	glutathione reductase
SP_0766	Cellular processes	Detoxification	superoxide dismutase, manganese-dependent
SP_2171	Cellular processes	DNA transformation	zinc ABC transporter, ATP-binding protein
SP_2169	Cellular processes	DNA transformation	zinc ABC transporter, zinc-binding lipoprotein
SP_2006	Cellular processes	DNA transformation	transcriptional regulator ComX2
SP_0014	Cellular processes	DNA transformation	transcriptional regulator ComX1
SP_1996	Cellular processes	Adaptations to atypical conditions	universal stress protein family
SP_1804	Cellular processes	Adaptations to atypical conditions	putative general stress protein 24
SP_1645	Cellular processes	Adaptations to atypical conditions	GTP pyrophosphokinase
SP_1537	Cellular processes	Adaptations to atypical conditions	putative general stress protein 13
SP_2190	Cellular processes	Pathogenesis	choline binding protein A
SP_2171	Cellular processes	Pathogenesis	zinc ABC transporter, ATP-binding protein
SP_2169	Cellular processes	Pathogenesis	zinc ABC transporter, zinc-binding lipoprotein
SP_2136	Cellular processes	Pathogenesis	choline binding protein PcpA
SP_2092	Cellular processes	Pathogenesis	UTP-glucose-1-phosphate uridylyltransferase
SP_2091	Cellular processes	Pathogenesis	glycerol-3-phosphate dehydrogenase (NAD(P)+)
SP_1976	Cellular processes	Pathogenesis	pyruvate formate-lyase-activating enzyme
SP_1937	Cellular processes	Pathogenesis	autolysin
SP_1923	Cellular processes	Pathogenesis	pneumolysin
SP_1891	Cellular processes	Pathogenesis	oligopeptide ABC transporter, oligopeptide-binding protein AmiA
SP_1889	Cellular processes	Pathogenesis	oligopeptide ABC transporter, permease protein AmiD
SP_1687	Cellular processes	Pathogenesis	neuraminidase B
SP_1650	Cellular processes	Pathogenesis	manganese ABC transporter, manganese-binding adhesion liprotein
SP_1574	Cellular processes	Pathogenesis	triosephosphate isomerase
SP_1573	Cellular processes	Pathogenesis	lysozyme
SP_1498	Cellular processes	Pathogenesis	phosphoglucomutase
SP_1466	Cellular processes	Pathogenesis	hemolysin
SP_1445	Cellular processes	Pathogenesis	GMP synthase
SP_1389	Cellular processes	Pathogenesis	spermidine/putrescine ABC transporter, ATP-binding protein
SP_1388	Cellular processes	Pathogenesis	spermidine/putrescine ABC transporter, permease protein
SP_1386	Cellular processes	Pathogenesis	spermidine/putrescine ABC transporter, spermidine/putrescine-binding protein
SP_1359	Cellular processes	Pathogenesis	peptide methionine sulfoxide reductase
SP_1204	Cellular processes	Pathogenesis	putative hemolysin A
SP_0820	Cellular processes	Pathogenesis	ATP-dependent Clp protease, ATP-binding subunit ClpE
SP_0730	Cellular processes	Pathogenesis	pyruvate oxidase
SP_0641	Cellular processes	Pathogenesis	serine protease, subtilase family
SP_0391	Cellular processes	Pathogenesis	choline binding protein F
SP_0390	Cellular processes	Pathogenesis	choline binding protein G
SP_0378	Cellular processes	Pathogenesis	choline binding protein J
SP_0268	Cellular processes	Pathogenesis	putative alkaline amylopullulanase
SP_0117	Cellular processes	Pathogenesis	pneumococcal surface protein A
SP_0069	Cellular processes	Pathogenesis	choline binding protein I
SP_2136	Cellular processes	Cell adhesion	choline binding protein PcpA
SP_1650	Cellular processes	Cell adhesion	manganese ABC transporter, manganese-binding adhesion liprotein
SP_0390	Cellular processes	Cell adhesion	choline binding protein G
SP_2056	Central intermediary metabolism	Amino sugars	N-acetylglucosamine-6-phosphate deacetylase
SP_0266	Central intermediary metabolism	Amino sugars	glucosamine--fructose-6-phosphate aminotransferase, isomerizing
SP_1550	Central intermediary metabolism	Other	glutathione S-transferase family protein
SP_0991	Central intermediary metabolism	Other	5-methylthioadenosine/S-adenosylhomocysteine nucleosidase
SP_1534	Central intermediary metabolism	Phosphorus compounds	inorganic pyrophosphatase, manganese-dependent
SP_0920	Central intermediary metabolism	Polyamine biosynthesis	carboxynorspermidine decarboxylase
SP_0762	Central intermediary metabolism	One-carbon metabolism	S-adenosylmethionine synthetase
SP_2203	DNA metabolism	DNA replication, recombination, and repair	replicative DNA helicase
SP_2076	DNA metabolism	DNA replication, recombination, and repair	DNA mismatch repair protein HexA, authentic frameshift
SP_1980	DNA metabolism	DNA replication, recombination, and repair	cmp-binding-factor 1
SP_1940	DNA metabolism	DNA replication, recombination, and repair	recA protein
SP_1877	DNA metabolism	DNA replication, recombination, and repair	integrase/recombinase, phage integrase family
SP_1845	DNA metabolism	DNA replication, recombination, and repair	exodeoxyribonuclease
SP_1736	DNA metabolism	DNA replication, recombination, and repair	primosomal protein N
SP_1711	DNA metabolism	DNA replication, recombination, and repair	primosomal protein DnaI
SP_1697	DNA metabolism	DNA replication, recombination, and repair	ATP-dependent DNA helicase RecG
SP_1540	DNA metabolism	DNA replication, recombination, and repair	single-strand binding protein
SP_1279	DNA metabolism	DNA replication, recombination, and repair	endonuclease III
SP_1202	DNA metabolism	DNA replication, recombination, and repair	DNA repair protein RecN
SP_1072	DNA metabolism	DNA replication, recombination, and repair	DNA primase
SP_0989	DNA metabolism	DNA replication, recombination, and repair	MutT/nudix family protein
SP_0970	DNA metabolism	DNA replication, recombination, and repair	formamidopyrimidine-DNA glycosylase
SP_0865	DNA metabolism	DNA replication, recombination, and repair	DNA polymerase III, gamma and tau subunits
SP_0806	DNA metabolism	DNA replication, recombination, and repair	DNA gyrase subunit B
SP_0765	DNA metabolism	DNA replication, recombination, and repair	DNA polymerase III, delta subunit
SP_0370	DNA metabolism	DNA replication, recombination, and repair	recombination protein U
SP_0193	DNA metabolism	DNA replication, recombination, and repair	putative Holliday junction resolvase
SP_0186	DNA metabolism	DNA replication, recombination, and repair	excinuclease ABC, subunit A
SP_0119	DNA metabolism	DNA replication, recombination, and repair	MutT/nudix family protein
SP_0001	DNA metabolism	DNA replication, recombination, and repair	chromosomal replication initiator protein DnaA
SP_1876	DNA metabolism	Chromosome-associated proteins	segregation and condensation protein A
SP_1113	DNA metabolism	Chromosome-associated proteins	DNA-binding protein HU
SP_2213	Disrupted reading frame	No Data	IS66 family element, Orf2, interruption
SP_2212	Disrupted reading frame	No Data	transposase family protein, truncation
SP_2211	Disrupted reading frame	No Data	IS66 family element, Orf3, degenerate
SP_2137	Disrupted reading frame	No Data	IS1381, transposase OrfA, internal deletion
SP_2080	Disrupted reading frame	No Data	IS1381, transposase OrfA, truncation
SP_1905	Disrupted reading frame	No Data	IS1167, transposase, interruption
SP_1886	Disrupted reading frame	No Data	IS1167, transposase, degenerate
SP_1729	Disrupted reading frame	No Data	IS1381, transposase OrfA/OrfB, truncation
SP_1719	Disrupted reading frame	No Data	putative IS1239, transposase, degenerate
SP_1614	Disrupted reading frame	No Data	IS3-Spn1, hypothetical protein, degenerate
SP_1596	Disrupted reading frame	No Data	IS3-Spn1, hypothetical protein, interruption
SP_1594	Disrupted reading frame	No Data	IS3-Spn1, hypothetical protein, interruption
SP_1515	Disrupted reading frame	No Data	putative IS1239, transposase, degenerate
SP_1486	Disrupted reading frame	No Data	IS3-Spn1, hypothetical protein, degenerate
SP_1441	Disrupted reading frame	No Data	IS66 family element, Orf3, degenerate
SP_1313	Disrupted reading frame	No Data	IS66 family element, Orf2, interruption
SP_1312	Disrupted reading frame	No Data	transposase family protein, degenerate
SP_1311	Disrupted reading frame	No Data	IS66 family element, Orf3, degenerate
SP_1301	Disrupted reading frame	No Data	transposase family protein, degenerate
SP_1101	Disrupted reading frame	No Data	IS1167, transposase, degenerate
SP_1066	Disrupted reading frame	No Data	IS1381, transposase OrfA, truncation
SP_0996	Disrupted reading frame	No Data	IS630-Spn1, transposase Orf2, truncation
SP_0982	Disrupted reading frame	No Data	IS3-Spn1, hypothetical protein/transposase, internal deletion
SP_0900	Disrupted reading frame	No Data	IS1381, transposase OrfA, truncation
SP_0863	Disrupted reading frame	No Data	IS1167, transposase, degenerate
SP_0849	Disrupted reading frame	No Data	IS3-Spn1, hypothetical protein, degenerate
SP_0814	Disrupted reading frame	No Data	IS3-Spn1, transposase, internal deletion
SP_0812	Disrupted reading frame	No Data	IS66 family element, Orf2, interruption
SP_0808	Disrupted reading frame	No Data	IS66 family element, Orf3, internal deletion
SP_0780	Disrupted reading frame	No Data	ribonucleoside-diphosphate reductase, alpha subunit, truncation
SP_0712	Disrupted reading frame	No Data	lactate oxidase, truncation
SP_0644	Disrupted reading frame	No Data	IS66 family element, Orf3, degenerate
SP_0643	Disrupted reading frame	No Data	transposase family protein, truncation
SP_0642	Disrupted reading frame	No Data	IS1167, transposase, truncation
SP_0632	Disrupted reading frame	No Data	group II intron, maturase, truncation
SP_0597	Disrupted reading frame	No Data	group II intron, maturase, degenerate
SP_0583	Disrupted reading frame	No Data	putative IS1239, transposase, degenerate
SP_0572	Disrupted reading frame	No Data	IS1167, transposase, degenerate
SP_0469	Disrupted reading frame	No Data	IS1167, transposase, interruption
SP_0456	Disrupted reading frame	No Data	transposase, IS116/IS110/IS902 family, degenerate
SP_0432	Disrupted reading frame	No Data	IS1167, transposase, interruption
SP_0392	Disrupted reading frame	No Data	IS3-Spn1, transposase, degenerate
SP_0364	Disrupted reading frame	No Data	IS66 family element, Orf2, interruption
SP_0363	Disrupted reading frame	No Data	transposase family protein, truncation
SP_0362	Disrupted reading frame	No Data	IS66 family element, Orf3, degenerate
SP_0361	Disrupted reading frame	No Data	IS1167, transposase, truncation
SP_0339	Disrupted reading frame	No Data	group II intron, maturase, truncation
SP_0257	Disrupted reading frame	No Data	group II intron, maturase, degenerate
SP_0086	Disrupted reading frame	No Data	IS630-Spn1, transposase Orf1, truncation
SP_0039	Disrupted reading frame	No Data	IS1381, transposase OrfB, truncation
SP_0028	Disrupted reading frame	No Data	IS1167, transposase, truncation
SP_0017	Disrupted reading frame	No Data	IS1167, transposase, degenerate
SP_2107	Energy metabolism	Biosynthesis and degradation of polysaccharides	4-alpha-glucanotransferase
SP_2106	Energy metabolism	Biosynthesis and degradation of polysaccharides	glycogen phosphorylase family protein
SP_1898	Energy metabolism	Biosynthesis and degradation of polysaccharides	alpha-galactosidase
SP_1894	Energy metabolism	Biosynthesis and degradation of polysaccharides	sucrose phosphorylase
SP_1883	Energy metabolism	Biosynthesis and degradation of polysaccharides	putative dextran glucosidase DexS
SP_1676	Energy metabolism	Biosynthesis and degradation of polysaccharides	putative N-acetylneuraminate lyase
SP_1193	Energy metabolism	Biosynthesis and degradation of polysaccharides	galactose-6-phosphate isomerase, LacA subunit
SP_1192	Energy metabolism	Biosynthesis and degradation of polysaccharides	galactose-6-phosphate isomerase, LacB subunit
SP_1191	Energy metabolism	Biosynthesis and degradation of polysaccharides	tagatose-6-phosphate kinase
SP_1190	Energy metabolism	Biosynthesis and degradation of polysaccharides	tagatose 1,6-diphosphate aldolase
SP_1124	Energy metabolism	Biosynthesis and degradation of polysaccharides	glycogen synthase
SP_1123	Energy metabolism	Biosynthesis and degradation of polysaccharides	glycogen biosynthesis protein GlgD
SP_1122	Energy metabolism	Biosynthesis and degradation of polysaccharides	glucose-1-phosphate adenylyltransferase
SP_1121	Energy metabolism	Biosynthesis and degradation of polysaccharides	1,4-alpha-glucan branching enzyme
SP_1118	Energy metabolism	Biosynthesis and degradation of polysaccharides	putative pullulanase
SP_0060	Energy metabolism	Biosynthesis and degradation of polysaccharides	glycosyl hydrolase, family 35
SP_0730	Energy metabolism	Aerobic	pyruvate oxidase
SP_2151	Energy metabolism	Amino acids and amines	carbamate kinase
SP_2150	Energy metabolism	Amino acids and amines	ornithine carbamoyltransferase
SP_2148	Energy metabolism	Amino acids and amines	arginine deiminase
SP_1976	Energy metabolism	Anaerobic	pyruvate formate-lyase-activating enzyme
SP_1220	Energy metabolism	Anaerobic	L-lactate dehydrogenase
SP_0459	Energy metabolism	Anaerobic	formate acetyltransferase
SP_1514	Energy metabolism	ATP-proton motive force interconversion	ATP synthase F0, C subunit
SP_1513	Energy metabolism	ATP-proton motive force interconversion	ATP synthase F0, A subunit
SP_1512	Energy metabolism	ATP-proton motive force interconversion	ATP synthase F0, B subunit
SP_1511	Energy metabolism	ATP-proton motive force interconversion	ATP synthase F1, delta subunit
SP_1510	Energy metabolism	ATP-proton motive force interconversion	ATP synthase F1, alpha subunit
SP_1509	Energy metabolism	ATP-proton motive force interconversion	ATP synthase F1, gamma subunit
SP_1508	Energy metabolism	ATP-proton motive force interconversion	ATP synthase F1, beta subunit
SP_1507	Energy metabolism	ATP-proton motive force interconversion	ATP synthase F1, epsilon subunit
SP_1911	Energy metabolism	Electron transport	putative thioredoxin
SP_1776	Energy metabolism	Electron transport	thioredoxin
SP_1469	Energy metabolism	Electron transport	NADH oxidase
SP_1458	Energy metabolism	Electron transport	thioredoxin reductase
SP_1178	Energy metabolism	Electron transport	NrdH-redoxin
SP_1000	Energy metabolism	Electron transport	thioredoxin family protein
SP_2055	Energy metabolism	Fermentation	alcohol dehydrogenase, zinc-containing
SP_2026	Energy metabolism	Fermentation	alcohol dehydrogenase, iron-containing
SP_1976	Energy metabolism	Fermentation	pyruvate formate-lyase-activating enzyme
SP_1270	Energy metabolism	Fermentation	alcohol dehydrogenase, zinc-containing
SP_0459	Energy metabolism	Fermentation	formate acetyltransferase
SP_0285	Energy metabolism	Fermentation	alcohol dehydrogenase, zinc-containing
SP_2070	Energy metabolism	Glycolysis/gluconeogenesis	glucose-6-phosphate isomerase
SP_2012	Energy metabolism	Glycolysis/gluconeogenesis	glyceraldehyde 3-phosphate dehydrogenase
SP_1655	Energy metabolism	Glycolysis/gluconeogenesis	phosphoglycerate mutase
SP_1574	Energy metabolism	Glycolysis/gluconeogenesis	triosephosphate isomerase
SP_1220	Energy metabolism	Glycolysis/gluconeogenesis	L-lactate dehydrogenase
SP_1128	Energy metabolism	Glycolysis/gluconeogenesis	enolase
SP_0984	Energy metabolism	Glycolysis/gluconeogenesis	phosphoglycerate mutase family protein
SP_0897	Energy metabolism	Glycolysis/gluconeogenesis	pyruvate kinase
SP_0896	Energy metabolism	Glycolysis/gluconeogenesis	6-phosphofructokinase
SP_0876	Energy metabolism	Glycolysis/gluconeogenesis	putative 1-phosphofructokinase
SP_0668	Energy metabolism	Glycolysis/gluconeogenesis	glucokinase
SP_0605	Energy metabolism	Glycolysis/gluconeogenesis	fructose-bisphosphate aldolase
SP_0499	Energy metabolism	Glycolysis/gluconeogenesis	phosphoglycerate kinase
SP_0240	Energy metabolism	Glycolysis/gluconeogenesis	phosphoglycerate mutase family protein
SP_2030	Energy metabolism	Pentose phosphate pathway	transketolase
SP_1983	Energy metabolism	Pentose phosphate pathway	ribulose-phosphate 3-epimerase
SP_1243	Energy metabolism	Pentose phosphate pathway	glucose-6-phosphate 1-dehydrogenase
SP_0828	Energy metabolism	Pentose phosphate pathway	ribose 5-phosphate isomerase
SP_0375	Energy metabolism	Pentose phosphate pathway	6-phosphogluconate dehydrogenase, decarboxylating
SP_2111	Energy metabolism	Sugars	malA protein
SP_1853	Energy metabolism	Sugars	galactokinase
SP_1852	Energy metabolism	Sugars	galactose-1-phosphate uridylyltransferase
SP_1607	Energy metabolism	Sugars	UDP-glucose 4-epimerase
SP_1559	Energy metabolism	Sugars	phosphoglucomutase/phosphomannomutase family protein
SP_1498	Energy metabolism	Sugars	phosphoglucomutase
SP_0066	Energy metabolism	Sugars	aldose 1-epimerase
SP_0065	Energy metabolism	Sugars	sugar isomerase domain protein AgaS
SP_2091	Energy metabolism	Other	glycerol-3-phosphate dehydrogenase (NAD(P)+)
SP_1068	Energy metabolism	Other	phosphoenolpyruvate carboxylase
SP_1017	Energy metabolism	Other	4-oxalocrotonate tautomerase
SP_0843	Energy metabolism	Other	deoxyribose-phosphate aldolase
SP_0829	Energy metabolism	Other	phosphopentomutase
SP_0730	Energy metabolism	Other	pyruvate oxidase
SP_0715	Energy metabolism	Other	lactate oxidase
SP_0712	Energy metabolism	Other	lactate oxidase, truncation
SP_2222	Fatty acid and phospholipid metabolism	Biosynthesis	CDP-diacylglycerol--glycerol-3-phosphate 3-phosphatidyltransferase
SP_1699	Fatty acid and phospholipid metabolism	Biosynthesis	holo-(acyl-carrier protein) synthase
SP_1408	Fatty acid and phospholipid metabolism	Biosynthesis	putative acyl-ACP thioesterase
SP_0427	Fatty acid and phospholipid metabolism	Biosynthesis	acetyl-CoA carboxylase, carboxyl transferase, alpha subunit
SP_0426	Fatty acid and phospholipid metabolism	Biosynthesis	acetyl-CoA carboxylase, carboxyl transferase, beta subunit
SP_0425	Fatty acid and phospholipid metabolism	Biosynthesis	acetyl-CoA carboxylase, biotin carboxylase
SP_0424	Fatty acid and phospholipid metabolism	Biosynthesis	(3R)-hydroxymyristoyl-(acyl-carrier-protein) dehydratase
SP_0423	Fatty acid and phospholipid metabolism	Biosynthesis	acetyl-CoA carboxylase, bitoin carboxyl carrier protein
SP_0422	Fatty acid and phospholipid metabolism	Biosynthesis	3-oxoacyl-(acyl-carrier-protein) synthase II
SP_0421	Fatty acid and phospholipid metabolism	Biosynthesis	3-oxoacyl-[acyl-carrier protein] reductase
SP_0420	Fatty acid and phospholipid metabolism	Biosynthesis	malonyl CoA-acyl carrier protein transacylase
SP_0419	Fatty acid and phospholipid metabolism	Biosynthesis	enoyl-(acyl-carrier-protein) reductase
SP_0418	Fatty acid and phospholipid metabolism	Biosynthesis	acyl carrier protein
SP_0417	Fatty acid and phospholipid metabolism	Biosynthesis	3-oxoacyl-(acyl-carrier-protein) synthase III
SP_0262	Fatty acid and phospholipid metabolism	Biosynthesis	phosphatidate cytidylyltransferase
SP_0038	Fatty acid and phospholipid metabolism	Biosynthesis	putative acyl carrier protein
SP_0415	Fatty acid and phospholipid metabolism	Degradation	enoyl-CoA hydratase/isomerase family protein
SP_2225	Hypothetical proteins	Conserved	conserved hypothetical protein
SP_2223	Hypothetical proteins	Conserved	conserved hypothetical protein
SP_2219	Hypothetical proteins	Conserved	conserved hypothetical protein
SP_2191	Hypothetical proteins	Conserved	conserved hypothetical protein
SP_2152	Hypothetical proteins	Conserved	conserved hypothetical protein
SP_2113	Hypothetical proteins	Conserved	conserved hypothetical protein
SP_2081	Hypothetical proteins	Conserved	conserved hypothetical protein
SP_2057	Hypothetical proteins	Conserved	conserved hypothetical protein
SP_2027	Hypothetical proteins	Conserved	conserved hypothetical protein
SP_1967	Hypothetical proteins	Conserved	conserved hypothetical protein
SP_1922	Hypothetical proteins	Conserved	conserved hypothetical protein
SP_1910	Hypothetical proteins	Conserved	conserved hypothetical protein
SP_1903	Hypothetical proteins	Conserved	conserved hypothetical protein
SP_1882	Hypothetical proteins	Conserved	conserved hypothetical protein
SP_1879	Hypothetical proteins	Conserved	conserved hypothetical protein
SP_1873	Hypothetical proteins	Conserved	conserved hypothetical protein
SP_1864	Hypothetical proteins	Conserved	conserved hypothetical protein
SP_1803	Hypothetical proteins	Conserved	conserved hypothetical protein
SP_1801	Hypothetical proteins	Conserved	conserved hypothetical protein
SP_1786	Hypothetical proteins	Conserved	conserved hypothetical protein
SP_1750	Hypothetical proteins	Conserved	conserved hypothetical protein
SP_1748	Hypothetical proteins	Conserved	conserved hypothetical protein
SP_1747	Hypothetical proteins	Conserved	conserved hypothetical protein
SP_1746	Hypothetical proteins	Conserved	conserved hypothetical protein
SP_1685	Hypothetical proteins	Conserved	conserved hypothetical protein
SP_1590	Hypothetical proteins	Conserved	conserved hypothetical protein
SP_1575	Hypothetical proteins	Conserved	conserved hypothetical protein
SP_1566	Hypothetical proteins	Conserved	conserved hypothetical protein
SP_1565	Hypothetical proteins	Conserved	conserved hypothetical protein
SP_1564	Hypothetical proteins	Conserved	conserved hypothetical protein
SP_1560	Hypothetical proteins	Conserved	conserved hypothetical protein
SP_1543	Hypothetical proteins	Conserved	conserved hypothetical protein, authentic point mutation
SP_1536	Hypothetical proteins	Conserved	conserved hypothetical protein
SP_1518	Hypothetical proteins	Conserved	conserved hypothetical protein
SP_1506	Hypothetical proteins	Conserved	conserved hypothetical protein
SP_1473	Hypothetical proteins	Conserved	conserved hypothetical protein
SP_1462	Hypothetical proteins	Conserved	conserved hypothetical protein
SP_1421	Hypothetical proteins	Conserved	conserved hypothetical protein
SP_1411	Hypothetical proteins	Conserved	conserved hypothetical protein
SP_1410	Hypothetical proteins	Conserved	conserved hypothetical protein
SP_1405	Hypothetical proteins	Conserved	conserved hypothetical protein
SP_1302	Hypothetical proteins	Conserved	conserved hypothetical protein
SP_1197	Hypothetical proteins	Conserved	conserved hypothetical protein
SP_1106	Hypothetical proteins	Conserved	conserved hypothetical protein
SP_1083	Hypothetical proteins	Conserved	conserved hypothetical protein
SP_1074	Hypothetical proteins	Conserved	conserved hypothetical protein
SP_1027	Hypothetical proteins	Conserved	conserved hypothetical protein
SP_1026	Hypothetical proteins	Conserved	conserved hypothetical protein
SP_1003	Hypothetical proteins	Conserved	conserved hypothetical protein
SP_0992	Hypothetical proteins	Conserved	conserved hypothetical protein
SP_0967	Hypothetical proteins	Conserved	conserved hypothetical protein TIGR00043
SP_0951	Hypothetical proteins	Conserved	conserved hypothetical protein
SP_0947	Hypothetical proteins	Conserved	conserved hypothetical protein
SP_0946	Hypothetical proteins	Conserved	conserved hypothetical protein
SP_0921	Hypothetical proteins	Conserved	conserved hypothetical protein
SP_0910	Hypothetical proteins	Conserved	conserved hypothetical protein
SP_0909	Hypothetical proteins	Conserved	conserved hypothetical protein
SP_0905	Hypothetical proteins	Conserved	conserved hypothetical protein
SP_0904	Hypothetical proteins	Conserved	conserved hypothetical protein
SP_0899	Hypothetical proteins	Conserved	conserved hypothetical protein
SP_0822	Hypothetical proteins	Conserved	conserved hypothetical protein
SP_0782	Hypothetical proteins	Conserved	conserved hypothetical protein
SP_0742	Hypothetical proteins	Conserved	conserved hypothetical protein
SP_0663	Hypothetical proteins	Conserved	conserved hypothetical protein
SP_0638	Hypothetical proteins	Conserved	conserved hypothetical protein
SP_0629	Hypothetical proteins	Conserved	conserved hypothetical protein
SP_0627	Hypothetical proteins	Conserved	conserved hypothetical protein
SP_0624	Hypothetical proteins	Conserved	conserved hypothetical protein
SP_0592	Hypothetical proteins	Conserved	conserved hypothetical protein
SP_0549	Hypothetical proteins	Conserved	conserved hypothetical protein
SP_0443	Hypothetical proteins	Conserved	conserved hypothetical protein
SP_0442	Hypothetical proteins	Conserved	conserved hypothetical protein
SP_0434	Hypothetical proteins	Conserved	conserved hypothetical protein
SP_0412	Hypothetical proteins	Conserved	conserved hypothetical protein
SP_0388	Hypothetical proteins	Conserved	conserved hypothetical protein
SP_0385	Hypothetical proteins	Conserved	conserved hypothetical protein
SP_0373	Hypothetical proteins	Conserved	conserved hypothetical protein
SP_0372	Hypothetical proteins	Conserved	conserved hypothetical protein
SP_0279	Hypothetical proteins	Conserved	conserved hypothetical protein
SP_0276	Hypothetical proteins	Conserved	conserved hypothetical protein
SP_0275	Hypothetical proteins	Conserved	conserved hypothetical protein
SP_0239	Hypothetical proteins	Conserved	conserved hypothetical protein
SP_0194	Hypothetical proteins	Conserved	conserved hypothetical protein
SP_0192	Hypothetical proteins	Conserved	conserved hypothetical protein
SP_0189	Hypothetical proteins	Conserved	conserved hypothetical protein
SP_0122	Hypothetical proteins	Conserved	conserved hypothetical protein
SP_0100	Hypothetical proteins	Conserved	conserved hypothetical protein
SP_2133	Hypothetical proteins	Domain	conserved domain protein
SP_1775	Hypothetical proteins	Domain	conserved domain protein
SP_1533	Hypothetical proteins	Domain	conserved domain protein
SP_1522	Hypothetical proteins	Domain	conserved domain protein
SP_1174	Hypothetical proteins	Domain	conserved domain protein
SP_1077	Hypothetical proteins	Domain	conserved domain protein
SP_0492	Hypothetical proteins	Domain	conserved domain protein
SP_0207	Hypothetical proteins	Domain	conserved domain protein
SP_0097	Hypothetical proteins	Domain	conserved domain protein
SP_0010	Hypothetical proteins	Domain	conserved domain protein
SP_2213	Mobile and extrachromosomal element functions	Transposon functions	IS66 family element, Orf2, interruption
SP_2212	Mobile and extrachromosomal element functions	Transposon functions	transposase family protein, truncation
SP_2211	Mobile and extrachromosomal element functions	Transposon functions	IS66 family element, Orf3, degenerate
SP_2179	Mobile and extrachromosomal element functions	Transposon functions	IS1380-Spn1, transposase
SP_2138	Mobile and extrachromosomal element functions	Transposon functions	IS1381, transposase OrfB
SP_2137	Mobile and extrachromosomal element functions	Transposon functions	IS1381, transposase OrfA, internal deletion
SP_2080	Mobile and extrachromosomal element functions	Transposon functions	IS1381, transposase OrfA, truncation
SP_2079	Mobile and extrachromosomal element functions	Transposon functions	IS1381, transposase OrfB
SP_2015	Mobile and extrachromosomal element functions	Transposon functions	IS630-Spn1, transposase Orf1
SP_2014	Mobile and extrachromosomal element functions	Transposon functions	IS630-Spn1, transposase Orf2
SP_1928	Mobile and extrachromosomal element functions	Transposon functions	IS1381, transposase OrfB
SP_1927	Mobile and extrachromosomal element functions	Transposon functions	IS1381, transposase OrfA
SP_1905	Mobile and extrachromosomal element functions	Transposon functions	IS1167, transposase, interruption
SP_1886	Mobile and extrachromosomal element functions	Transposon functions	IS1167, transposase, degenerate
SP_1792	Mobile and extrachromosomal element functions	Transposon functions	IS1167, transposase
SP_1729	Mobile and extrachromosomal element functions	Transposon functions	IS1381, transposase OrfA/OrfB, truncation
SP_1719	Mobile and extrachromosomal element functions	Transposon functions	putative IS1239, transposase, degenerate
SP_1692	Mobile and extrachromosomal element functions	Transposon functions	IS1167, transposase
SP_1639	Mobile and extrachromosomal element functions	Transposon functions	IS1167, transposase
SP_1614	Mobile and extrachromosomal element functions	Transposon functions	IS3-Spn1, hypothetical protein, degenerate
SP_1613	Mobile and extrachromosomal element functions	Transposon functions	IS3-Spn1, transposase, authentic point mutation
SP_1596	Mobile and extrachromosomal element functions	Transposon functions	IS3-Spn1, hypothetical protein, interruption
SP_1595	Mobile and extrachromosomal element functions	Transposon functions	IS1380-Spn1, transposase
SP_1594	Mobile and extrachromosomal element functions	Transposon functions	IS3-Spn1, hypothetical protein, interruption
SP_1593	Mobile and extrachromosomal element functions	Transposon functions	IS3-Spn1, transposase, authentic point mutation
SP_1582	Mobile and extrachromosomal element functions	Transposon functions	IS1167, transposase
SP_1515	Mobile and extrachromosomal element functions	Transposon functions	putative IS1239, transposase, degenerate
SP_1503	Mobile and extrachromosomal element functions	Transposon functions	IS1380-Spn1, transposase
SP_1486	Mobile and extrachromosomal element functions	Transposon functions	IS3-Spn1, hypothetical protein, degenerate
SP_1485	Mobile and extrachromosomal element functions	Transposon functions	IS3-Spn1, transposase
SP_1484	Mobile and extrachromosomal element functions	Transposon functions	transposase family protein, authentic frameshift
SP_1444	Mobile and extrachromosomal element functions	Transposon functions	IS1167, transposase
SP_1443	Mobile and extrachromosomal element functions	Transposon functions	IS66 family element, Orf1
SP_1442	Mobile and extrachromosomal element functions	Transposon functions	IS66 family element, Orf2
SP_1441	Mobile and extrachromosomal element functions	Transposon functions	IS66 family element, Orf3, degenerate
SP_1439	Mobile and extrachromosomal element functions	Transposon functions	IS1380-Spn1, transposase
SP_1418	Mobile and extrachromosomal element functions	Transposon functions	IS1380-Spn1, transposase
SP_1352	Mobile and extrachromosomal element functions	Transposon functions	IS1380-Spn1, transposase
SP_1337	Mobile and extrachromosomal element functions	Transposon functions	IS1380-Spn1, transposase
SP_1314	Mobile and extrachromosomal element functions	Transposon functions	IS66 family element, Orf1
SP_1313	Mobile and extrachromosomal element functions	Transposon functions	IS66 family element, Orf2, interruption
SP_1312	Mobile and extrachromosomal element functions	Transposon functions	transposase family protein, degenerate
SP_1311	Mobile and extrachromosomal element functions	Transposon functions	IS66 family element, Orf3, degenerate
SP_1310	Mobile and extrachromosomal element functions	Transposon functions	IS1381, transposase OrfA
SP_1309	Mobile and extrachromosomal element functions	Transposon functions	IS1381, transposase OrfB, authentic frameshift
SP_1301	Mobile and extrachromosomal element functions	Transposon functions	transposase family protein, degenerate
SP_1262	Mobile and extrachromosomal element functions	Transposon functions	IS1167, transposase
SP_1196	Mobile and extrachromosomal element functions	Transposon functions	IS1381, transposase OrfA, authentic frameshift
SP_1195	Mobile and extrachromosomal element functions	Transposon functions	IS1381, transposase OrfB
SP_1149	Mobile and extrachromosomal element functions	Transposon functions	IS630-Spn1, transposase Orf1
SP_1148	Mobile and extrachromosomal element functions	Transposon functions	IS630-Spn1, transposase Orf2
SP_1101	Mobile and extrachromosomal element functions	Transposon functions	IS1167, transposase, degenerate
SP_1086	Mobile and extrachromosomal element functions	Transposon functions	IS1381, transposase OrfB
SP_1085	Mobile and extrachromosomal element functions	Transposon functions	IS1381, transposase OrfA, authentic frameshift
SP_1066	Mobile and extrachromosomal element functions	Transposon functions	IS1381, transposase OrfA, truncation
SP_1015	Mobile and extrachromosomal element functions	Transposon functions	IS1167, transposase, authentic frameshift
SP_0996	Mobile and extrachromosomal element functions	Transposon functions	IS630-Spn1, transposase Orf2, truncation
SP_0995	Mobile and extrachromosomal element functions	Transposon functions	IS630-Spn1, transposase Orf1
SP_0982	Mobile and extrachromosomal element functions	Transposon functions	IS3-Spn1, hypothetical protein/transposase, internal deletion
SP_0949	Mobile and extrachromosomal element functions	Transposon functions	IS1515, transposase, authentic frameshift
SP_0942	Mobile and extrachromosomal element functions	Transposon functions	IS1381, transposase OrfA
SP_0941	Mobile and extrachromosomal element functions	Transposon functions	IS1381, transposase OrfB
SP_0915	Mobile and extrachromosomal element functions	Transposon functions	putative IS1239, transposase
SP_0900	Mobile and extrachromosomal element functions	Transposon functions	IS1381, transposase OrfA, truncation
SP_0863	Mobile and extrachromosomal element functions	Transposon functions	IS1167, transposase, degenerate
SP_0850	Mobile and extrachromosomal element functions	Transposon functions	IS3-Spn1, transposase, authentic point mutation
SP_0849	Mobile and extrachromosomal element functions	Transposon functions	IS3-Spn1, hypothetical protein, degenerate
SP_0836	Mobile and extrachromosomal element functions	Transposon functions	IS1167, transposase
SP_0819	Mobile and extrachromosomal element functions	Transposon functions	IS630-Spn1, transposase Orf2
SP_0818	Mobile and extrachromosomal element functions	Transposon functions	IS630-Spn1, transposase Orf1
SP_0814	Mobile and extrachromosomal element functions	Transposon functions	IS3-Spn1, transposase, internal deletion
SP_0813	Mobile and extrachromosomal element functions	Transposon functions	IS3-Spn1, hypothetical protein, authentic point mutation
SP_0812	Mobile and extrachromosomal element functions	Transposon functions	IS66 family element, Orf2, interruption
SP_0811	Mobile and extrachromosomal element functions	Transposon functions	transposase family protein
SP_0808	Mobile and extrachromosomal element functions	Transposon functions	IS66 family element, Orf3, internal deletion
SP_0732	Mobile and extrachromosomal element functions	Transposon functions	transposase family protein, authentic frameshift
SP_0714	Mobile and extrachromosomal element functions	Transposon functions	IS1380-Spn1, transposase
SP_0644	Mobile and extrachromosomal element functions	Transposon functions	IS66 family element, Orf3, degenerate
SP_0643	Mobile and extrachromosomal element functions	Transposon functions	transposase family protein, truncation
SP_0642	Mobile and extrachromosomal element functions	Transposon functions	IS1167, transposase, truncation
SP_0632	Mobile and extrachromosomal element functions	Transposon functions	group II intron, maturase, truncation
SP_0597	Mobile and extrachromosomal element functions	Transposon functions	group II intron, maturase, degenerate
SP_0583	Mobile and extrachromosomal element functions	Transposon functions	putative IS1239, transposase, degenerate
SP_0572	Mobile and extrachromosomal element functions	Transposon functions	IS1167, transposase, degenerate
SP_0538	Mobile and extrachromosomal element functions	Transposon functions	IS1381, transposase OrfB
SP_0537	Mobile and extrachromosomal element functions	Transposon functions	IS1381, transposase OrfA
SP_0495	Mobile and extrachromosomal element functions	Transposon functions	IS1380-Spn1, transposase
SP_0469	Mobile and extrachromosomal element functions	Transposon functions	IS1167, transposase, interruption
SP_0456	Mobile and extrachromosomal element functions	Transposon functions	transposase, IS116/IS110/IS902 family, degenerate
SP_0432	Mobile and extrachromosomal element functions	Transposon functions	IS1167, transposase, interruption
SP_0393	Mobile and extrachromosomal element functions	Transposon functions	IS3-Spn1, hypothetical protein, authentic point mutation
SP_0392	Mobile and extrachromosomal element functions	Transposon functions	IS3-Spn1, transposase, degenerate
SP_0365	Mobile and extrachromosomal element functions	Transposon functions	IS66 family element, Orf1, authentic frameshift
SP_0364	Mobile and extrachromosomal element functions	Transposon functions	IS66 family element, Orf2, interruption
SP_0363	Mobile and extrachromosomal element functions	Transposon functions	transposase family protein, truncation
SP_0362	Mobile and extrachromosomal element functions	Transposon functions	IS66 family element, Orf3, degenerate
SP_0361	Mobile and extrachromosomal element functions	Transposon functions	IS1167, transposase, truncation
SP_0345	Mobile and extrachromosomal element functions	Transposon functions	IS630-Spn1, transposase Orf1
SP_0344	Mobile and extrachromosomal element functions	Transposon functions	IS630-Spn1, transposase Orf2
SP_0343	Mobile and extrachromosomal element functions	Transposon functions	IS1380-Spn1, transposase
SP_0339	Mobile and extrachromosomal element functions	Transposon functions	group II intron, maturase, truncation
SP_0328	Mobile and extrachromosomal element functions	Transposon functions	IS1380-Spn1, transposase
SP_0300	Mobile and extrachromosomal element functions	Transposon functions	IS630-Spn1, transposase Orf2
SP_0299	Mobile and extrachromosomal element functions	Transposon functions	IS630-Spn1, transposase Orf1
SP_0257	Mobile and extrachromosomal element functions	Transposon functions	group II intron, maturase, degenerate
SP_0086	Mobile and extrachromosomal element functions	Transposon functions	IS630-Spn1, transposase Orf1, truncation
SP_0039	Mobile and extrachromosomal element functions	Transposon functions	IS1381, transposase OrfB, truncation
SP_0028	Mobile and extrachromosomal element functions	Transposon functions	IS1167, transposase, truncation
SP_0017	Mobile and extrachromosomal element functions	Transposon functions	IS1167, transposase, degenerate
SP_0016	Mobile and extrachromosomal element functions	Transposon functions	IS630-Spn1, transposase Orf2
SP_0015	Mobile and extrachromosomal element functions	Transposon functions	IS630-Spn1, transposase Orf1
SP_2188	Protein fate	Protein folding and stabilization	chaperonin, 33 kDa
SP_1907	Protein fate	Protein folding and stabilization	chaperonin, 10 kDa
SP_1906	Protein fate	Protein folding and stabilization	chaperonin, 60 kDa
SP_1538	Protein fate	Protein folding and stabilization	Cof family protein/peptidyl-prolyl cis-trans isomerase, cyclophilin type
SP_1283	Protein fate	Protein folding and stabilization	heat shock protein HtpX
SP_0519	Protein fate	Protein folding and stabilization	dnaJ protein
SP_0517	Protein fate	Protein folding and stabilization	dnaK protein
SP_0516	Protein fate	Protein folding and stabilization	heat shock protein GrpE
SP_0400	Protein fate	Protein folding and stabilization	trigger factor
SP_2029	Protein fate	Protein and peptide secretion and trafficking	preprotein translocase, YajC subunit
SP_2008	Protein fate	Protein and peptide secretion and trafficking	putative preprotein translocase, SecE subunit
SP_1702	Protein fate	Protein and peptide secretion and trafficking	preprotein translocase, SecA subunit
SP_1287	Protein fate	Protein and peptide secretion and trafficking	signal recognition particle protein
SP_1244	Protein fate	Protein and peptide secretion and trafficking	signal recognition particle-docking protein FtsY
SP_0664	Protein fate	Protein and peptide secretion and trafficking	zinc metalloprotease ZmpB
SP_0402	Protein fate	Protein and peptide secretion and trafficking	signal peptidase I
SP_0400	Protein fate	Protein and peptide secretion and trafficking	trigger factor
SP_0230	Protein fate	Protein and peptide secretion and trafficking	preprotein translocase, SecY subunit
SP_2224	Protein fate	Degradation of proteins, peptides, and glycopeptides	peptidase, M16 family
SP_2194	Protein fate	Degradation of proteins, peptides, and glycopeptides	ATP-dependent Clp protease, ATP-binding subunit
SP_2153	Protein fate	Degradation of proteins, peptides, and glycopeptides	peptidase, M20/M25/M40 family
SP_1865	Protein fate	Degradation of proteins, peptides, and glycopeptides	glutamyl-aminopeptidase
SP_1780	Protein fate	Degradation of proteins, peptides, and glycopeptides	putative oligoendopeptidase F
SP_1647	Protein fate	Degradation of proteins, peptides, and glycopeptides	endopeptidase O
SP_1591	Protein fate	Degradation of proteins, peptides, and glycopeptides	proline dipeptidase
SP_1569	Protein fate	Degradation of proteins, peptides, and glycopeptides	ATP-dependent Clp protease, ATP-binding subunit ClpX
SP_1429	Protein fate	Degradation of proteins, peptides, and glycopeptides	peptidase, U32 family
SP_1427	Protein fate	Degradation of proteins, peptides, and glycopeptides	peptidase, U32 family
SP_0981	Protein fate	Degradation of proteins, peptides, and glycopeptides	putative protease maturation protein
SP_0979	Protein fate	Degradation of proteins, peptides, and glycopeptides	oligoendopeptidase F
SP_0894	Protein fate	Degradation of proteins, peptides, and glycopeptides	X-pro dipeptidyl-peptidase
SP_0860	Protein fate	Degradation of proteins, peptides, and glycopeptides	pyrrolidone-carboxylate peptidase
SP_0820	Protein fate	Degradation of proteins, peptides, and glycopeptides	ATP-dependent Clp protease, ATP-binding subunit ClpE
SP_0797	Protein fate	Degradation of proteins, peptides, and glycopeptides	aminopeptidase N
SP_0746	Protein fate	Degradation of proteins, peptides, and glycopeptides	ATP-dependent Clp protease, proteolytic subunit
SP_0664	Protein fate	Degradation of proteins, peptides, and glycopeptides	zinc metalloprotease ZmpB
SP_0641	Protein fate	Degradation of proteins, peptides, and glycopeptides	serine protease, subtilase family
SP_0623	Protein fate	Degradation of proteins, peptides, and glycopeptides	dipeptidase
SP_0390	Protein fate	Degradation of proteins, peptides, and glycopeptides	choline binding protein G
SP_0338	Protein fate	Degradation of proteins, peptides, and glycopeptides	putative ATP-dependent Clp protease, ATP-binding subunit
SP_0281	Protein fate	Degradation of proteins, peptides, and glycopeptides	aminopeptidase C
SP_0278	Protein fate	Degradation of proteins, peptides, and glycopeptides	aminopeptidase PepS
SP_0187	Protein fate	Degradation of proteins, peptides, and glycopeptides	peptidase M24 family protein
SP_0129	Protein fate	Degradation of proteins, peptides, and glycopeptides	glycoprotease family protein
SP_1456	Protein fate	Protein modification and repair	peptide deformylase
SP_1412	Protein fate	Protein modification and repair	prolipoprotein diacylglyceryl transferase
SP_1359	Protein fate	Protein modification and repair	peptide methionine sulfoxide reductase
SP_1084	Protein fate	Protein modification and repair	methionine aminopeptidase, type I
SP_0976	Protein synthesis	Other	SsrA-binding protein
SP_2114	Protein synthesis	tRNA aminoacylation	aspartyl-tRNA synthetase
SP_2100	Protein synthesis	tRNA aminoacylation	tyrosyl-tRNA synthetase
SP_2078	Protein synthesis	tRNA aminoacylation	arginyl-tRNA synthetase
SP_2069	Protein synthesis	tRNA aminoacylation	glutamyl-tRNA synthetase
SP_1735	Protein synthesis	tRNA aminoacylation	methionyl-tRNA formyltransferase
SP_1631	Protein synthesis	tRNA aminoacylation	threonyl-tRNA synthetase
SP_1542	Protein synthesis	tRNA aminoacylation	asparaginyl-tRNA synthetase
SP_1474	Protein synthesis	tRNA aminoacylation	glycyl-tRNA synthetase, beta subunit
SP_1383	Protein synthesis	tRNA aminoacylation	alanyl-tRNA synthetase
SP_0788	Protein synthesis	tRNA aminoacylation	methionyl-tRNA synthetase
SP_0713	Protein synthesis	tRNA aminoacylation	lysyl-tRNA synthetase
SP_0591	Protein synthesis	tRNA aminoacylation	cysteinyl-tRNA synthetase
SP_0568	Protein synthesis	tRNA aminoacylation	valyl-tRNA synthetase
SP_0438	Protein synthesis	tRNA aminoacylation	glutamyl-tRNA(Gln) amidotransferase, C subunit
SP_0437	Protein synthesis	tRNA aminoacylation	glutamyl-tRNA(Gln) amidotransferase, A subunit
SP_0436	Protein synthesis	tRNA aminoacylation	glutamyl-tRNA(Gln) amidotransferase, B subunit
SP_0411	Protein synthesis	tRNA aminoacylation	seryl-tRNA synthetase
SP_0264	Protein synthesis	tRNA aminoacylation	prolyl-tRNA synthetase
SP_0254	Protein synthesis	tRNA aminoacylation	leucyl-tRNA synthetase
SP_2215	Protein synthesis	Ribosomal proteins: synthesis and modification	ribosomal protein S2
SP_2204	Protein synthesis	Ribosomal proteins: synthesis and modification	ribosomal protein L9
SP_2135	Protein synthesis	Ribosomal proteins: synthesis and modification	ribosomal protein L33
SP_2134	Protein synthesis	Ribosomal proteins: synthesis and modification	ribosomal protein L32
SP_2009	Protein synthesis	Ribosomal proteins: synthesis and modification	ribosomal protein L33
SP_1993	Protein synthesis	Ribosomal proteins: synthesis and modification	ribosomal protein L34
SP_1782	Protein synthesis	Ribosomal proteins: synthesis and modification	ribosomal protein L11 methyltransferase
SP_1626	Protein synthesis	Ribosomal proteins: synthesis and modification	ribosomal protein S15
SP_1541	Protein synthesis	Ribosomal proteins: synthesis and modification	ribosomal protein S6
SP_1539	Protein synthesis	Ribosomal proteins: synthesis and modification	ribosomal protein S18
SP_1414	Protein synthesis	Ribosomal proteins: synthesis and modification	ribosomal protein S21
SP_1355	Protein synthesis	Ribosomal proteins: synthesis and modification	ribosomal protein L10
SP_1354	Protein synthesis	Ribosomal proteins: synthesis and modification	ribosomal protein L7/L12
SP_1299	Protein synthesis	Ribosomal proteins: synthesis and modification	ribosomal protein L31
SP_1293	Protein synthesis	Ribosomal proteins: synthesis and modification	ribosomal protein L19
SP_1107	Protein synthesis	Ribosomal proteins: synthesis and modification	ribosomal protein L27
SP_1105	Protein synthesis	Ribosomal proteins: synthesis and modification	ribosomal protein L21
SP_0961	Protein synthesis	Ribosomal proteins: synthesis and modification	ribosomal protein L20
SP_0960	Protein synthesis	Ribosomal proteins: synthesis and modification	ribosomal protein L35
SP_0862	Protein synthesis	Ribosomal proteins: synthesis and modification	ribosomal protein S1
SP_0838	Protein synthesis	Ribosomal proteins: synthesis and modification	ribosomal protein S20
SP_0775	Protein synthesis	Ribosomal proteins: synthesis and modification	ribosomal protein S16
SP_0631	Protein synthesis	Ribosomal proteins: synthesis and modification	ribosomal protein L1
SP_0630	Protein synthesis	Ribosomal proteins: synthesis and modification	ribosomal protein L11
SP_0555	Protein synthesis	Ribosomal proteins: synthesis and modification	ribosomal protein L7A family
SP_0441	Protein synthesis	Ribosomal proteins: synthesis and modification	ribosomal protein L28
SP_0295	Protein synthesis	Ribosomal proteins: synthesis and modification	ribosomal protein S9
SP_0294	Protein synthesis	Ribosomal proteins: synthesis and modification	ribosomal protein L13
SP_0272	Protein synthesis	Ribosomal proteins: synthesis and modification	ribosomal protein S7
SP_0271	Protein synthesis	Ribosomal proteins: synthesis and modification	ribosomal protein S12
SP_0237	Protein synthesis	Ribosomal proteins: synthesis and modification	ribosomal protein L17
SP_0235	Protein synthesis	Ribosomal proteins: synthesis and modification	ribosomal protein S11
SP_0234	Protein synthesis	Ribosomal proteins: synthesis and modification	ribosomal protein S13
SP_0233	Protein synthesis	Ribosomal proteins: synthesis and modification	ribosomal protein L36
SP_0229	Protein synthesis	Ribosomal proteins: synthesis and modification	ribosomal protein L15
SP_0228	Protein synthesis	Ribosomal proteins: synthesis and modification	ribosomal protein L30
SP_0227	Protein synthesis	Ribosomal proteins: synthesis and modification	ribosomal protein S5
SP_0226	Protein synthesis	Ribosomal proteins: synthesis and modification	ribosomal protein L18
SP_0225	Protein synthesis	Ribosomal proteins: synthesis and modification	ribosomal protein L6
SP_0224	Protein synthesis	Ribosomal proteins: synthesis and modification	ribosomal protein S8
SP_0222	Protein synthesis	Ribosomal proteins: synthesis and modification	ribosomal protein S14
SP_0221	Protein synthesis	Ribosomal proteins: synthesis and modification	ribosomal protein L5
SP_0220	Protein synthesis	Ribosomal proteins: synthesis and modification	ribosomal protein L24
SP_0219	Protein synthesis	Ribosomal proteins: synthesis and modification	ribosomal protein L14
SP_0218	Protein synthesis	Ribosomal proteins: synthesis and modification	ribosomal protein S17
SP_0217	Protein synthesis	Ribosomal proteins: synthesis and modification	ribosomal protein L29
SP_0216	Protein synthesis	Ribosomal proteins: synthesis and modification	ribosomal protein L16
SP_0215	Protein synthesis	Ribosomal proteins: synthesis and modification	ribosomal protein S3
SP_0214	Protein synthesis	Ribosomal proteins: synthesis and modification	ribosomal protein L22
SP_0213	Protein synthesis	Ribosomal proteins: synthesis and modification	ribosomal protein S19
SP_0212	Protein synthesis	Ribosomal proteins: synthesis and modification	ribosomal protein L2
SP_0211	Protein synthesis	Ribosomal proteins: synthesis and modification	ribosomal protein L23
SP_0210	Protein synthesis	Ribosomal proteins: synthesis and modification	ribosomal protein L4
SP_0209	Protein synthesis	Ribosomal proteins: synthesis and modification	ribosomal protein L3
SP_0208	Protein synthesis	Ribosomal proteins: synthesis and modification	ribosomal protein S10
SP_0128	Protein synthesis	Ribosomal proteins: synthesis and modification	putative ribosomal-protein-alanine acetyltransferase
SP_0085	Protein synthesis	Ribosomal proteins: synthesis and modification	ribosomal protein S4
SP_1985	Protein synthesis	tRNA and rRNA base modification	dimethyladenosine transferase
SP_1874	Protein synthesis	tRNA and rRNA base modification	ribosomal large subunit pseudouridine synthase B
SP_1734	Protein synthesis	tRNA and rRNA base modification	rRNA methyltransferase RsmB
SP_1457	Protein synthesis	tRNA and rRNA base modification	RNA methyltransferase, TrmH family, group 3
SP_0779	Protein synthesis	tRNA and rRNA base modification	tRNA (guanine-N1)-methyltransferase
SP_0280	Protein synthesis	tRNA and rRNA base modification	ribosomal small subunit pseudouridine synthase A
SP_0118	Protein synthesis	tRNA and rRNA base modification	tRNA (5-methylaminomethyl-2-thiouridylate)-methyltransferase
SP_2214	Protein synthesis	Translation factors	translation elongation factor Ts
SP_2206	Protein synthesis	Translation factors	ribosomal subunit interface protein
SP_1984	Protein synthesis	Translation factors	ribosome small subunit-dependent GTPase A
SP_1489	Protein synthesis	Translation factors	translation elongation factor Tu
SP_1020	Protein synthesis	Translation factors	peptide chain release factor 1
SP_0959	Protein synthesis	Translation factors	translation initiation factor IF-3
SP_0945	Protein synthesis	Translation factors	ribosome recycling factor
SP_0755	Protein synthesis	Translation factors	peptide chain release factor 2, programmed frameshift
SP_0556	Protein synthesis	Translation factors	translation initiation factor IF-2
SP_0439	Protein synthesis	Translation factors	peptide chain release factor 3
SP_0435	Protein synthesis	Translation factors	translation elongation factor P
SP_0273	Protein synthesis	Translation factors	translation elongation factor G
SP_0232	Protein synthesis	Translation factors	translation initiation factor IF-1
SP_0843	Purines, pyrimidines, nucleosides, and nucleotides	Other	deoxyribose-phosphate aldolase
SP_0829	Purines, pyrimidines, nucleosides, and nucleotides	Other	phosphopentomutase
SP_1180	Purines, pyrimidines, nucleosides, and nucleotides	2'-Deoxyribonucleotide metabolism	ribonucleoside-diphosphate reductase 2, beta subunit
SP_1179	Purines, pyrimidines, nucleosides, and nucleotides	2'-Deoxyribonucleotide metabolism	ribonucleoside-diphosphate reductase 2, alpha subunit
SP_1178	Purines, pyrimidines, nucleosides, and nucleotides	2'-Deoxyribonucleotide metabolism	NrdH-redoxin
SP_0780	Purines, pyrimidines, nucleosides, and nucleotides	2'-Deoxyribonucleotide metabolism	ribonucleoside-diphosphate reductase, alpha subunit, truncation
SP_0205	Purines, pyrimidines, nucleosides, and nucleotides	2'-Deoxyribonucleotide metabolism	anaerobic ribonucleoside-triphosphate reductase activating protein
SP_0202	Purines, pyrimidines, nucleosides, and nucleotides	2'-Deoxyribonucleotide metabolism	anaerobic ribonucleoside-triphosphate reductase
SP_1959	Purines, pyrimidines, nucleosides, and nucleotides	Nucleotide and nucleoside interconversions	nucleoside diphosphate kinase
SP_1738	Purines, pyrimidines, nucleosides, and nucleotides	Nucleotide and nucleoside interconversions	guanylate kinase
SP_1603	Purines, pyrimidines, nucleosides, and nucleotides	Nucleotide and nucleoside interconversions	cytidylate kinase
SP_0944	Purines, pyrimidines, nucleosides, and nucleotides	Nucleotide and nucleoside interconversions	uridylate kinase
SP_0231	Purines, pyrimidines, nucleosides, and nucleotides	Nucleotide and nucleoside interconversions	adenylate kinase
SP_2228	Purines, pyrimidines, nucleosides, and nucleotides	Purine ribonucleotide biosynthesis	inosine-5-monophosphate dehydrogenase
SP_1445	Purines, pyrimidines, nucleosides, and nucleotides	Purine ribonucleotide biosynthesis	GMP synthase
SP_1024	Purines, pyrimidines, nucleosides, and nucleotides	Purine ribonucleotide biosynthesis	serine hydroxymethyltransferase
SP_0056	Purines, pyrimidines, nucleosides, and nucleotides	Purine ribonucleotide biosynthesis	adenylosuccinate lyase
SP_0027	Purines, pyrimidines, nucleosides, and nucleotides	Purine ribonucleotide biosynthesis	ribose-phosphate pyrophosphokinase
SP_0019	Purines, pyrimidines, nucleosides, and nucleotides	Purine ribonucleotide biosynthesis	adenylosuccinate synthetase
SP_1277	Purines, pyrimidines, nucleosides, and nucleotides	Pyrimidine ribonucleotide biosynthesis	aspartate carbamoyltransferase
SP_1276	Purines, pyrimidines, nucleosides, and nucleotides	Pyrimidine ribonucleotide biosynthesis	carbamoyl-phosphate synthase, small subunit
SP_1275	Purines, pyrimidines, nucleosides, and nucleotides	Pyrimidine ribonucleotide biosynthesis	carbamoyl-phosphate synthase, large subunit
SP_1167	Purines, pyrimidines, nucleosides, and nucleotides	Pyrimidine ribonucleotide biosynthesis	dihydroorotase, multifunctional complex type
SP_0764	Purines, pyrimidines, nucleosides, and nucleotides	Pyrimidine ribonucleotide biosynthesis	dihydroorotate dehydrogenase A
SP_1577	Purines, pyrimidines, nucleosides, and nucleotides	Salvage of nucleosides and nucleotides	adenine phosphoribosyltransferase
SP_0844	Purines, pyrimidines, nucleosides, and nucleotides	Salvage of nucleosides and nucleotides	cytidine deaminase
SP_0835	Purines, pyrimidines, nucleosides, and nucleotides	Salvage of nucleosides and nucleotides	purine nucleoside phosphorylase, family 1
SP_0831	Purines, pyrimidines, nucleosides, and nucleotides	Salvage of nucleosides and nucleotides	purine nucleoside phosphorylase, family 2
SP_0745	Purines, pyrimidines, nucleosides, and nucleotides	Salvage of nucleosides and nucleotides	uracil phosphoribosyltransferase
SP_0012	Purines, pyrimidines, nucleosides, and nucleotides	Salvage of nucleosides and nucleotides	hypoxanthine-guanine phosphoribosyltransferase
SP_2088	Regulatory functions	Other	phosphate transport system regulatory protein PhoU
SP_1395	Regulatory functions	Other	putative phosphate transport system regulatory protein PhoU
SP_2195	Regulatory functions	DNA interactions	transcriptional regulator CtsR
SP_2193	Regulatory functions	DNA interactions	DNA-binding response regulator
SP_2123	Regulatory functions	DNA interactions	transcriptional regulator, authentic frameshift
SP_2112	Regulatory functions	DNA interactions	maltose operon transcriptional repressor
SP_2006	Regulatory functions	DNA interactions	transcriptional regulator ComX2
SP_1999	Regulatory functions	DNA interactions	catabolite control protein A
SP_1979	Regulatory functions	DNA interactions	pur operon repressor
SP_1942	Regulatory functions	DNA interactions	putative transcriptional regulator
SP_1863	Regulatory functions	DNA interactions	transcriptional regulator, MarR family
SP_1774	Regulatory functions	DNA interactions	putative transcriptional regulator
SP_1714	Regulatory functions	DNA interactions	transcriptional regulator, GntR family
SP_1713	Regulatory functions	DNA interactions	transcriptional regulator, NrdR family
SP_1278	Regulatory functions	DNA interactions	pyrimidine operon regulatory protein
SP_1227	Regulatory functions	DNA interactions	DNA-binding response regulator
SP_1226	Regulatory functions	DNA interactions	sensory box sensor histidine kinase
SP_1203	Regulatory functions	DNA interactions	putative transcriptional repressor
SP_1182	Regulatory functions	DNA interactions	lactose phosphotransferase system repressor
SP_0908	Regulatory functions	DNA interactions	putative transcriptional regulator
SP_0893	Regulatory functions	DNA interactions	putative transcriptional repressor
SP_0875	Regulatory functions	DNA interactions	lactose phosphotransferase system repressor
SP_0798	Regulatory functions	DNA interactions	DNA-binding response regulator CiaR
SP_0515	Regulatory functions	DNA interactions	heat-inducible transcription repressor HrcA
SP_0501	Regulatory functions	DNA interactions	transcriptional regulator, MerR family
SP_0416	Regulatory functions	DNA interactions	transcriptional regulator, MarR family
SP_0376	Regulatory functions	DNA interactions	DNA-binding response regulator
SP_0330	Regulatory functions	DNA interactions	sugar binding transcriptional regulator RegR
SP_0058	Regulatory functions	DNA interactions	transcriptional regulator, GntR family
SP_0014	Regulatory functions	DNA interactions	transcriptional regulator ComX1
SP_2192	Regulatory functions	Protein interactions	sensor histidine kinase
SP_2083	Regulatory functions	Protein interactions	sensor histidine kinase PnpS
SP_2028	Regulatory functions	Protein interactions	phosphotyrosine protein phosphatase
SP_1733	Regulatory functions	Protein interactions	putative phosphatase
SP_1732	Regulatory functions	Protein interactions	serine/threonine protein kinase
SP_1413	Regulatory functions	Protein interactions	Hpr(Ser) kinase/phosphatase
SP_1201	Regulatory functions	Protein interactions	serine/threonine protein phosphatase
SP_0807	Regulatory functions	Protein interactions	putative septation ring formation regulator EzrA
SP_0799	Regulatory functions	Protein interactions	sensor histidine kinase CiaH
SP_0386	Regulatory functions	Protein interactions	putative sensor histidine kinase
SP_0084	Regulatory functions	Protein interactions	sensor histidine kinase
SP_2112	Regulatory functions	Small molecule interactions	maltose operon transcriptional repressor
SP_1979	Regulatory functions	Small molecule interactions	pur operon repressor
SP_1226	Regulatory functions	Small molecule interactions	sensory box sensor histidine kinase
SP_0330	Regulatory functions	Small molecule interactions	sugar binding transcriptional regulator RegR
SP_2193	Signal transduction	Two-component systems	DNA-binding response regulator
SP_2192	Signal transduction	Two-component systems	sensor histidine kinase
SP_2083	Signal transduction	Two-component systems	sensor histidine kinase PnpS
SP_2082	Signal transduction	Two-component systems	response regulator
SP_1227	Signal transduction	Two-component systems	DNA-binding response regulator
SP_1226	Signal transduction	Two-component systems	sensory box sensor histidine kinase
SP_0799	Signal transduction	Two-component systems	sensor histidine kinase CiaH
SP_0798	Signal transduction	Two-component systems	DNA-binding response regulator CiaR
SP_0386	Signal transduction	Two-component systems	putative sensor histidine kinase
SP_0376	Signal transduction	Two-component systems	DNA-binding response regulator
SP_0084	Signal transduction	Two-component systems	sensor histidine kinase
SP_1884	Signal transduction	PTS	trehalose PTS system, IIABC components
SP_1684	Signal transduction	PTS	PTS system, IIBC components
SP_1177	Signal transduction	PTS	phosphocarrier protein HPr
SP_1176	Signal transduction	PTS	phosphoenolpyruvate-protein phosphotransferase
SP_0877	Signal transduction	PTS	PTS system, fructose specific IIABC components
SP_0758	Signal transduction	PTS	PTS system, IIABC components
SP_0647	Signal transduction	PTS	putative PTS system, IIC component
SP_0646	Signal transduction	PTS	putative PTS system, IIB component
SP_0645	Signal transduction	PTS	putative PTS system IIA component
SP_0284	Signal transduction	PTS	PTS system, mannose-specific IIAB components
SP_0283	Signal transduction	PTS	PTS system, mannose-specific IIC component
SP_0282	Signal transduction	PTS	PTS system, mannose-specific IID component
SP_0064	Signal transduction	PTS	PTS system, IIA component
SP_0063	Signal transduction	PTS	PTS system, IID component
SP_0062	Signal transduction	PTS	PTS system, IIC component
SP_0061	Signal transduction	PTS	PTS system, IIB component
SP_2082	Transcription	Other	response regulator
SP_1586	Transcription	Other	putative ATP-dependent RNA helicase
SP_1567	Transcription	Degradation of RNA	endoribonuclease L-PSP
SP_0588	Transcription	Degradation of RNA	polyribonucleotide nucleotidyltransferase
SP_0403	Transcription	Degradation of RNA	ribonuclease HIII
SP_1961	Transcription	DNA-dependent RNA polymerase	DNA-directed RNA polymerase, beta subunit
SP_1960	Transcription	DNA-dependent RNA polymerase	DNA-directed RNA polymerase, beta subunit
SP_1737	Transcription	DNA-dependent RNA polymerase	putative DNA-directed RNA polymerase, omega subunit
SP_0236	Transcription	DNA-dependent RNA polymerase	DNA-directed RNA polymerase, alpha subunit
SP_1517	Transcription	Transcription factors	transcription elongation factor GreA
SP_1073	Transcription	Transcription factors	RNA polymerase sigma-70 factor
SP_0553	Transcription	Transcription factors	N utilization substance protein A
SP_0493	Transcription	Transcription factors	putative DNA-directed RNA polymerase, delta subunit
SP_0433	Transcription	Transcription factors	N utilization substance protein B
SP_2042	Transcription	RNA processing	ribonuclease P protein component
SP_1554	Transcription	RNA processing	polyA polymerase family protein
SP_0778	Transcription	RNA processing	16S rRNA processing protein RimM
SP_2230	Transport and binding proteins	Unknown substrate	ABC transporter, ATP-binding protein
SP_2221	Transport and binding proteins	Unknown substrate	ABC transporter, ATP-binding protein
SP_2220	Transport and binding proteins	Unknown substrate	ABC transporter, ATP-binding protein
SP_2073	Transport and binding proteins	Unknown substrate	ABC transporter, permease/ATP-binding protein
SP_1987	Transport and binding proteins	Unknown substrate	ABC transporter, ATP-binding protein
SP_1839	Transport and binding proteins	Unknown substrate	ABC transporter, permease/ATP-binding protein
SP_1715	Transport and binding proteins	Unknown substrate	ABC transporter, ATP-binding protein
SP_1690	Transport and binding proteins	Unknown substrate	ABC transporter, substrate-binding protein
SP_1689	Transport and binding proteins	Unknown substrate	ABC transporter, permease protein
SP_1688	Transport and binding proteins	Unknown substrate	ABC transporter, permease protein
SP_1553	Transport and binding proteins	Unknown substrate	ABC transporter, ATP-binding protein
SP_1114	Transport and binding proteins	Unknown substrate	ABC transporter, ATP-binding protein
SP_0770	Transport and binding proteins	Unknown substrate	ABC transporter, ATP-binding protein
SP_0757	Transport and binding proteins	Unknown substrate	cell division ABC transporter, permease protein FtsX
SP_0756	Transport and binding proteins	Unknown substrate	cell division ABC transporter, ATP-binding protein FtsE
SP_0152	Transport and binding proteins	Unknown substrate	putative ABC transporter, permease protein
SP_0148	Transport and binding proteins	Unknown substrate	ABC transporter, substrate-binding protein
SP_2175	Transport and binding proteins	Amino acids, peptides and amines	dltB protein
SP_1891	Transport and binding proteins	Amino acids, peptides and amines	oligopeptide ABC transporter, oligopeptide-binding protein AmiA
SP_1890	Transport and binding proteins	Amino acids, peptides and amines	oligopeptide ABC transporter, permease protein AmiC
SP_1889	Transport and binding proteins	Amino acids, peptides and amines	oligopeptide ABC transporter, permease protein AmiD
SP_1888	Transport and binding proteins	Amino acids, peptides and amines	oligopeptide ABC transporter, ATP-binding protein AmiE
SP_1887	Transport and binding proteins	Amino acids, peptides and amines	oligopeptide ABC transporter, ATP-binding protein AmiF
SP_1861	Transport and binding proteins	Amino acids, peptides and amines	choline transporter
SP_1860	Transport and binding proteins	Amino acids, peptides and amines	choline transporter
SP_1501	Transport and binding proteins	Amino acids, peptides and amines	amino acid ABC transporter, ATP-binding protein
SP_1389	Transport and binding proteins	Amino acids, peptides and amines	spermidine/putrescine ABC transporter, ATP-binding protein
SP_1388	Transport and binding proteins	Amino acids, peptides and amines	spermidine/putrescine ABC transporter, permease protein
SP_1386	Transport and binding proteins	Amino acids, peptides and amines	spermidine/putrescine ABC transporter, spermidine/putrescine-binding protein
SP_1242	Transport and binding proteins	Amino acids, peptides and amines	amino acid ABC transporter, ATP-binding protein
SP_1241	Transport and binding proteins	Amino acids, peptides and amines	amino acid ABC transporter, amino acid-binding protein/permease protein
SP_0111	Transport and binding proteins	Amino acids, peptides and amines	putative amino acid ABC transporter, ATP-binding protein
SP_2087	Transport and binding proteins	Anions	phosphate ABC transporter, ATP-binding protein
SP_2086	Transport and binding proteins	Anions	phosphate ABC transporter, permease protein
SP_2085	Transport and binding proteins	Anions	phosphate ABC transporter, permease protein
SP_2084	Transport and binding proteins	Anions	phosphate ABC transporter, phosphate-binding protein
SP_1400	Transport and binding proteins	Anions	putative phosphate ABC transporter, phosphate-binding protein
SP_1399	Transport and binding proteins	Anions	putative phosphate ABC transporter, permease protein
SP_1398	Transport and binding proteins	Anions	putative phosphate ABC transporter, permease protein
SP_1397	Transport and binding proteins	Anions	putative phosphate ABC transporter, ATP-binding protein
SP_1396	Transport and binding proteins	Anions	putative phosphate ABC transporter, ATP-binding protein
SP_2111	Transport and binding proteins	Carbohydrates, organic alcohols, and acids	malA protein
SP_2110	Transport and binding proteins	Carbohydrates, organic alcohols, and acids	maltodextrin ABC transporter, permease protein
SP_2109	Transport and binding proteins	Carbohydrates, organic alcohols, and acids	maltodextrin ABC transporter, permease protein
SP_2108	Transport and binding proteins	Carbohydrates, organic alcohols, and acids	maltose/maltodextrin ABC transporter, maltose/maltodextrin-binding protein
SP_1897	Transport and binding proteins	Carbohydrates, organic alcohols, and acids	sugar ABC transporter, sugar-binding protein
SP_1896	Transport and binding proteins	Carbohydrates, organic alcohols, and acids	sugar ABC transporter, permease protein
SP_1895	Transport and binding proteins	Carbohydrates, organic alcohols, and acids	sugar ABC transporter, permease protein
SP_1884	Transport and binding proteins	Carbohydrates, organic alcohols, and acids	trehalose PTS system, IIABC components
SP_1684	Transport and binding proteins	Carbohydrates, organic alcohols, and acids	PTS system, IIBC components
SP_1683	Transport and binding proteins	Carbohydrates, organic alcohols, and acids	sugar ABC transporter, sugar-binding protein
SP_1682	Transport and binding proteins	Carbohydrates, organic alcohols, and acids	sugar ABC transporter, permease protein
SP_1580	Transport and binding proteins	Carbohydrates, organic alcohols, and acids	sugar ABC transporter, ATP-binding protein
SP_1177	Transport and binding proteins	Carbohydrates, organic alcohols, and acids	phosphocarrier protein HPr
SP_1176	Transport and binding proteins	Carbohydrates, organic alcohols, and acids	phosphoenolpyruvate-protein phosphotransferase
SP_0877	Transport and binding proteins	Carbohydrates, organic alcohols, and acids	PTS system, fructose specific IIABC components
SP_0848	Transport and binding proteins	Carbohydrates, organic alcohols, and acids	putative sugar ABC transporter, permease protein
SP_0847	Transport and binding proteins	Carbohydrates, organic alcohols, and acids	putative sugar ABC transporter, permease protein
SP_0846	Transport and binding proteins	Carbohydrates, organic alcohols, and acids	sugar ABC transporter, ATP-binding protein
SP_0758	Transport and binding proteins	Carbohydrates, organic alcohols, and acids	PTS system, IIABC components
SP_0647	Transport and binding proteins	Carbohydrates, organic alcohols, and acids	putative PTS system, IIC component
SP_0646	Transport and binding proteins	Carbohydrates, organic alcohols, and acids	putative PTS system, IIB component
SP_0645	Transport and binding proteins	Carbohydrates, organic alcohols, and acids	putative PTS system IIA component
SP_0356	Transport and binding proteins	Carbohydrates, organic alcohols, and acids	putative polysaccharide transporter
SP_0284	Transport and binding proteins	Carbohydrates, organic alcohols, and acids	PTS system, mannose-specific IIAB components
SP_0283	Transport and binding proteins	Carbohydrates, organic alcohols, and acids	PTS system, mannose-specific IIC component
SP_0282	Transport and binding proteins	Carbohydrates, organic alcohols, and acids	PTS system, mannose-specific IID component
SP_0064	Transport and binding proteins	Carbohydrates, organic alcohols, and acids	PTS system, IIA component
SP_0063	Transport and binding proteins	Carbohydrates, organic alcohols, and acids	PTS system, IID component
SP_0062	Transport and binding proteins	Carbohydrates, organic alcohols, and acids	PTS system, IIC component
SP_0061	Transport and binding proteins	Carbohydrates, organic alcohols, and acids	PTS system, IIB component
SP_2171	Transport and binding proteins	Cations and iron carrying compounds	zinc ABC transporter, ATP-binding protein
SP_2169	Transport and binding proteins	Cations and iron carrying compounds	zinc ABC transporter, zinc-binding lipoprotein
SP_2101	Transport and binding proteins	Cations and iron carrying compounds	cation-transporting ATPase, EI-E2 family
SP_1872	Transport and binding proteins	Cations and iron carrying compounds	iron-compound ABC transporter, iron-compound-binding protein
SP_1871	Transport and binding proteins	Cations and iron carrying compounds	iron-compound ABC transporter, ATP-binding protein
SP_1751	Transport and binding proteins	Cations and iron carrying compounds	putative transporter, CorA family
SP_1650	Transport and binding proteins	Cations and iron carrying compounds	manganese ABC transporter, manganese-binding adhesion liprotein
SP_1649	Transport and binding proteins	Cations and iron carrying compounds	putative manganese ABC transporter, permease protein
SP_1648	Transport and binding proteins	Cations and iron carrying compounds	manganese ABC transporter, ATP-binding protein
SP_1625	Transport and binding proteins	Cations and iron carrying compounds	putative cadmium resistance transporter
SP_1572	Transport and binding proteins	Cations and iron carrying compounds	non-heme iron-containing ferritin
SP_1551	Transport and binding proteins	Cations and iron carrying compounds	cation-transporting ATPase, E1-E2 family
SP_0479	Transport and binding proteins	Cations and iron carrying compounds	potassium uptake protein, Trk family
SP_0185	Transport and binding proteins	Cations and iron carrying compounds	magnesium transporter, CorA family
SP_0079	Transport and binding proteins	Cations and iron carrying compounds	potassium uptake protein, Trk family
SP_0078	Transport and binding proteins	Cations and iron carrying compounds	potassium uptake protein, Trk family
SP_1939	Transport and binding proteins	Other	MATE efflux family protein DinF
SP_1778	Transport and binding proteins	Other	aquaporin
SP_1602	Transport and binding proteins	Other	phnA protein
SP_1499	Transport and binding proteins	Other	bacterocin transport accessory protein
SP_1491	Transport and binding proteins	Other	putative glycerol uptake facilitator protein
SP_2216	Unknown function	General	secreted 45 kd protein
SP_2205	Unknown function	General	DHH subfamily 1 protein
SP_2189	Unknown function	General	putative TIM-barrel protein, NifR3 family
SP_2156	Unknown function	General	SPFH domain/Band 7 family
SP_2040	Unknown function	General	putative jag protein
SP_1997	Unknown function	General	Cof family protein
SP_1981	Unknown function	General	competence-induced protein Ccs50
SP_1941	Unknown function	General	competence/damage-inducible protein CinA
SP_1880	Unknown function	General	HAM1 protein
SP_1878	Unknown function	General	CBS domain protein
SP_1749	Unknown function	General	GTP-binding protein
SP_1744	Unknown function	General	iojap-related protein
SP_1739	Unknown function	General	KH domain protein
SP_1709	Unknown function	General	phosphoglycerate dehydrogenase-related protein
SP_1665	Unknown function	General	ylmE protein
SP_1664	Unknown function	General	ylmF protein
SP_1663	Unknown function	General	ylmG protein
SP_1662	Unknown function	General	ylmH protein
SP_1568	Unknown function	General	GTP-binding protein
SP_1557	Unknown function	General	degV family protein
SP_1504	Unknown function	General	TPR domain protein
SP_1368	Unknown function	General	psr protein
SP_1295	Unknown function	General	crcB protein
SP_1284	Unknown function	General	lemA protein
SP_1246	Unknown function	General	Cof family protein
SP_1245	Unknown function	General	Cof family protein
SP_1231	Unknown function	General	flavoprotein
SP_1225	Unknown function	General	vicX protein
SP_1200	Unknown function	General	GTP-binding protein LepA
SP_1112	Unknown function	General	degV family protein
SP_1079	Unknown function	General	GTP-binding protein, GTP1/Obg family
SP_1022	Unknown function	General	Sua5/YciO/YrdC family protein
SP_0948	Unknown function	General	PhoH family protein
SP_0870	Unknown function	General	NifU family protein
SP_0834	Unknown function	General	hemolysin-related protein
SP_0681	Unknown function	General	elongation factor Tu family protein
SP_0672	Unknown function	General	GTP-binding protein HflX
SP_0628	Unknown function	General	HIT family protein
SP_0593	Unknown function	General	leucine-rich protein
SP_0552	Unknown function	General	SP14.3 protein
SP_0401	Unknown function	General	putative helicase
SP_0238	Unknown function	General	ACT domain protein
SP_0120	Unknown function	General	glucose-inhibited division protein A
SP_0030	Unknown function	General	competence-induced protein Ccs16
SP_1994	Unknown function	Enzymes of unknown specificity	aminotransferase, class I
SP_1745	Unknown function	Enzymes of unknown specificity	isochorismatase family protein
SP_1710	Unknown function	Enzymes of unknown specificity	nitroreductase family protein
SP_1686	Unknown function	Enzymes of unknown specificity	oxidoreductase, Gfo/Idh/MocA family
SP_1588	Unknown function	Enzymes of unknown specificity	oxidoreductase, pyridine nucleotide-disulfide, class I
SP_1583	Unknown function	Enzymes of unknown specificity	isochorismatase family protein
SP_1520	Unknown function	Enzymes of unknown specificity	acetyltransferase, GNAT family
SP_1519	Unknown function	Enzymes of unknown specificity	acetyltransferase, GNAT family
SP_1478	Unknown function	Enzymes of unknown specificity	oxidoreductase, aldo/keto reductase family
SP_1472	Unknown function	Enzymes of unknown specificity	putative oxidoreductase
SP_1407	Unknown function	Enzymes of unknown specificity	hydrolase, haloacid dehalogenase-like family
SP_1094	Unknown function	Enzymes of unknown specificity	aminotransferase, class-V
SP_1082	Unknown function	Enzymes of unknown specificity	acetyltransferase, GNAT family
SP_1023	Unknown function	Enzymes of unknown specificity	acetyltransferase, GNAT family
SP_0980	Unknown function	Enzymes of unknown specificity	O-methyltransferase
SP_0950	Unknown function	Enzymes of unknown specificity	acetyltransferase, GNAT family
SP_0922	Unknown function	Enzymes of unknown specificity	carbon-nitrogen hydrolase family protein
SP_0675	Unknown function	Enzymes of unknown specificity	oxidoreductase, short chain dehydrogenase/reductase family
SP_0674	Unknown function	Enzymes of unknown specificity	metallo-beta-lactamase superfamily protein
SP_0622	Unknown function	Enzymes of unknown specificity	nitroreductase family protein
SP_0613	Unknown function	Enzymes of unknown specificity	metallo-beta-lactamase superfamily protein
SP_0590	Unknown function	Enzymes of unknown specificity	acetyltransferase, GNAT family
SP_0204	Unknown function	Enzymes of unknown specificity	acetyltransferase, GNAT family
SP_0121	Unknown function	Enzymes of unknown specificity	metallo-beta-lactamase superfamily protein
SP_0104	Unknown function	Enzymes of unknown specificity	hydrolase, haloacid dehalogenase-like family
