# Supplementary material for: Identification of novel non-coding small RNAs from Streptococcus pneumoniae TIGR4 using high-resolution genome tiling arrays
Source: BMC Genomics. 2010 Jun 3;11:350. doi: 10.1186/1471-2164-11-350 (PMC2887815; doi:10.1186/1471-2164-11-350)
Supplement: Additional file 7 — List of identified transcription units. Transcription units identified by joining co-expressed gene pairs in S. pneumoniae TIGR4. [file 1471-2164-11-350-S7.XLS]

## Sheet: Supplementary table
Transcription units identified by merging co-expressed genes in S. pneumoniae TIGR4.
operon1	*SP0008	*SP0009
operon2	SP0012	SP0013
operon3	SP0014	SPt01	SPrrnaA16S	SPt02	SPrrnaA23S	SPrrnaA5S	SPt03	SP0015	SP0016
operon4	SP0028	*SP0029	SP0030	*SP0031
operon5	SP0038	SP0039
operon6	*SP0055	SP0056
operon7	SP0060	SP0061	SP0062	SP0063	SP0064	SP0065	SP0066	*SP0067	*SP0068	SP0069
operon8	*SP0077	SP0078	SP0079
operon9	SP0084	SP0085
operon10	*SP0097	*SP0098	*SP0099	*SP0100
operon11	*SP0110	SP0111
operon12	SP0119	SP0120
operon13	SP0121	*SP0122
operon14	SP0128	SP0129
operon15	*SP0183	*SP0184	SP0185
operon16	SP0186	SP0187	*SP0188	SP0189
operon17	*SP0191	*SP0192	SP0193	*SP0194	*SP0195	*SP0196
operon18	SP0202	*SP0203	SP0204	SP0205	*SP0206	*SP0207
operon19	SP0208	SP0209	SP0210	SP0211	SP0212	SP0213	SP0214	SP0215	SP0216	SP0217	SP0218	SP0219	SP0220	SP0221	SP0222
operon20	SP0224	SP0225	SP0226	SP0227	SP0228	SP0229	SP0230
operon21	SP0231	SP0232	SP0233	SP0234	SP0235	SP0236	SP0237
operon22	*SP0238	*SP0239
operon23	SP0261	SP0262	SP0263	SP0264
operon24	*SP0270	SP0271	SP0272	SP0273
operon25	*SP0275	*SP0276
operon26	SP0278	*SP0279	SP0280	SP0281
operon27	SP0282	SP0283	SP0284
operon28	SP0294	SP0295
operon29	SP0299	SP0300
operon30	SP0336	SP0337
operon31	SP0344	SP0345
operon32	SP0346	SP0347	SP0348	SP0349	SP0350	SP0351	SP0352	SP0353	*SP0354	*SP0355	SP0356	SP0357	SP0358	SP0359	SP0360
operon33	SP0361	SP0362
operon34	SP0364	SP0365
operon35	SP0369	SP0370
operon36	*SP0373	*SP0374	SP0375	SP0376
operon37	SP0388	*SP0389	SP0390	SP0391
operon38	SP0392	SP0393
operon39	*SP0412	SP0413
operon40	SP0415	SP0416	SP0417	SP0418	SP0419	SP0420	SP0421	SP0422	SP0423	SP0424	SP0425	SP0426	SP0427	*SP0428
operon41	SP0433	*SP0434	SP0435
operon42	SP0436	SP0437	SP0438
operon43	*SP0442	*SP0443
operon44	*SP0492	SP0493
operon45	SP0501	SP0502
operon46	SP0515	SP0516	SP0517	*SP0518	SP0519
operon47	SP0537	SP0538
operon48	*SP0552	SP0553
operon49	*SP0555	SP0556
operon50	SP0588	SP0589	SP0590	SP0591	*SP0592	SP0593
operon51	SP0622	SP0623	*SP0624
operon52	*SP0627	SP0628	*SP0629	SP0630	SP0631
operon53	SP0642	SP0643
operon54	SP0645	SP0646	SP0647	SP0648
operon55	*SP0663	SP0664
operon56	SP0672	*SP0673	SP0674	SP0675
operon57	SP0681	*SP0682
operon58	*SP0733	*SP0734
operon59	SP0745	SP0746
operon60	SP0755	SP0756	SP0757
operon61	SP0764	SP0765
operon62	SP0778	SP0779	SP0780
operon63	SP0798	SP0799
operon64	SP0806	SP0807
operon65	*SP0809	*SP0810	SP0811
operon66	SP0813	SP0814
operon67	SP0818	SP0819
operon68	SP0828	SP0829	*SP0830	SP0831
operon69	*SP0832	*SP0833	SP0834
operon70	SP0843	SP0844	SP0845
operon71	SP0846	SP0847	SP0848	SP0849	SP0850
operon72	SPt04	SPt05	SP0862
operon73	SP0875	SP0876	SP0877
operon74	SP0893	SP0894
operon75	SP0896	SP0897
operon76	*SP0904	*SP0905	*SP0906
operon77	SP0908	*SP0909	*SP0910
operon78	SP0920	*SP0921	SP0922
operon79	SP0941	SP0942
operon80	SP0944	SP0945
operon81	*SP0946	*SP0947
operon82	SP0948	SP0949	SP0950	*SP0951
operon83	SP0959	SP0960	SP0961
operon84	SP0979	SP0980
operon85	SP0988	SP0989	*SP0990
operon86	SP0991	*SP0992
operon87	SP0995	SP0996
operon88	SP1022	SP1023	SP1024	*SP1025	*SP1026
operon89	SP1072	SP1073	*SP1074
operon90	SP1075	SP1076	*SP1077	*SP1078	SP1079
operon91	SP1081	SP1082	*SP1083	SP1084
operon92	SP1085	SP1086
operon93	*SP1093	SP1094
operon94	SP1105	*SP1106	SP1107
operon95	*SP1108	*SP1109
operon96	SP1112	SP1113
operon97	SP1121	SP1122	SP1123	SP1124
operon98	SP1148	SP1149
operon99	SP1176	SP1177
operon100	SP1178	SP1179	SP1180
operon101	*SP1189	SP1190	SP1191	SP1192	SP1193
operon102	SP1195	SP1196	*SP1197	*SP1198	*SP1199
operon103	SP1200	SP1201	SP1202	SP1203	SP1204	SP1205
operon104	SP1225	SP1226	SP1227
operon105	SP1231	SP1232
operon106	SP1241	SP1242
operon107	SP1244	SP1245	SP1246
operon108	SP1268	SP1269	SP1270
operon109	SP1275	SP1276	SP1277	SP1278
operon110	SP1283	SP1284
operon111	SP1301	*SP1302	*SP1303
operon112	SP1309	SP1310	SP1311
operon113	SP1313	SP1314
operon114	SP1354	SP1355
operon115	*SP1364	SP1365
operon116	SP1368	SP1369	SP1370	SP1371
operon117	SP1373	SP1374	SP1375
operon118	SP1388	SP1389
operon119	SP1395	SP1396	SP1397	SP1398	SP1399	SP1400
operon120	SP1407	SP1408
operon121	*SP1410	*SP1411	SP1412	SP1413
operon122	SP1420	SP1421
operon123	SP1442	SP1443
operon124	*SP1465	SP1466
operon125	*SP1473	SP1474
operon126	SP1479	*SP1480	*SP1481
operon127	SP1485	SP1486	*SP1487	*SP1488	SP1489
operon128	SP1507	SP1508	SP1509	SP1510	SP1511	SP1512	SP1513	SP1514
operon129	SP1517	*SP1518	SP1519	SP1520	SP1521	*SP1522
operon130	*SP1533	SP1534
operon131	*SP1536	*SP1537	SP1538
operon132	SP1539	SP1540	SP1541
operon133	SP1542	SP1543	SP1544
operon134	SP1550	SP1551
operon135	SP1553	SP1554
operon136	SP1555	*SP1556	SP1557	*SP1558	SP1559	*SP1560
operon137	*SP1564	*SP1565	*SP1566	SP1567	SP1568	SP1569	*SP1570	SP1571
operon138	SP1573	SP1574
operon139	*SP1575	SP1576
operon140	SPt10	SP1583
operon141	SP1589	*SP1590
operon142	SP1593	SP1594
operon143	SP1603	*SP1604
operon144	SP1613	SP1614
operon145	SP1648	SP1649	SP1650
operon146	*SP1660	SP1661	SP1662	SP1663	SP1664	SP1665	SP1666	SP1667
operon147	SP1683	SP1684	SP1685
operon148	SP1686	SP1687	SP1688	SP1689	SP1690
operon149	*SP1696	SP1697	SP1698	SP1699	SP1700	SP1701	SP1702
operon150	SP1709	SP1710	SP1711
operon151	SP1714	SP1715
operon152	SP1732	SP1733	SP1734	SP1735	SP1736
operon153	SP1737	SP1738
operon154	SP1744	SP1745	*SP1746	SP1747	*SP1748
operon155	SP1749	*SP1750
operon156	SP1774	*SP1775	SP1776
operon157	*SP1786	*SP1787
operon158	*SP1801	*SP1802	*SP1803	SP1804	*SP1805
operon159	SP1837	SP1838	SP1839
operon160	SP1852	SP1853
operon161	SP1860	SP1861	*SP1862	SP1863
operon162	*SP1864	SP1865
operon163	SP1874	SP1875	SP1876	SP1877	SP1878	*SP1879	SP1880	SP1881	*SP1882	SP1883	SP1884
operon164	SP1887	SP1888	SP1889	SP1890	SP1891
operon165	*SP1893	SP1894	SP1895	SP1896	SP1897	SP1898
operon166	SPt12	SPt13	SPt14	SPt15	SPt16	SPt17	SPt18	SPt19	SPt20	SPt21	SPt22	SPt23	SPt24	SPt25	SPt26	SPt27	SPt28	SPrrnaD5S	SPrrnaD23S	SPt29	SPrrnaD16S	SPt30
operon167	SP1906	SP1907
operon168	*SP1910	SP1911
operon169	*SP1922	SP1923	*SP1924	*SP1925	*SP1926
operon170	SP1927	SP1928
operon171	SP1937	*SP1938	SP1939	SP1940	SP1941
operon172	SP1959	SP1960	SP1961
operon173	*SP1965	SP1966	*SP1967	SP1968
operon174	SP1978	SP1979
operon175	SP1980	SP1981	*SP1982	SP1983	SP1984	SP1985
operon176	*SP1986	SP1987
operon177	SP1993	SP1994
operon178	SPt32	SPt33	SPt34	SPt35	SPt36	SPt37	SPt38	SPt39	SPt40	SPrrnaC5S	SPrrnaC23S	SPt41	SPrrnaC16S	SPt42	SP2006
operon179	SP2008	SP2009
operon180	SP2014	SP2015
operon181	*SP2027	SP2028	SP2029
operon182	SPt43	SPt44	SPt45	SPt46	SPt47	SPt48	SPt49	SPt50	SPt51	SPt52	SPt53	SPrrnaB5S	SPrrnaB23S	SPt54	SPrrnaB16S	SPt55
operon183	SP2069	SP2070
operon184	SP2079	SP2080
operon185	*SP2081	SP2082	SP2083
operon186	SP2084	SP2085	SP2086	SP2087	SP2088
operon187	SP2091	SP2092	*SP2093
operon188	SP2101	*SP2102
operon189	SP2106	SP2107
operon190	SP2109	SP2110
operon191	SP2111	SP2112
operon192	*SP2113	SP2114
operon193	SP2123	*SP2124
operon194	SP2134	SP2135
operon195	SP2137	SP2138
operon196	SP2148	SP2150	SP2151
operon197	SP2173	SP2174	SP2175	SP2176
operon198	SP2188	SP2189
operon199	*SP2191	SP2192	SP2193	SP2194	SP2195
operon200	SP2203	SP2204	SP2205
operon201	SP2214	SP2215
operon202	SP2217	SP2218	*SP2219	SP2220	SP2221	SP2222	*SP2223	SP2224	*SP2225
* genes that encode proteins with hypothetical functions
