# Supplementary material for: Identification of novel non-coding small RNAs from Streptococcus pneumoniae TIGR4 using high-resolution genome tiling arrays
Source: BMC Genomics. 2010 Jun 3;11:350. doi: 10.1186/1471-2164-11-350 (PMC2887815; doi:10.1186/1471-2164-11-350)
Supplement: Additional file 9 — Comparison of co-expressed gene pairs. Comparison of co-expressed gene pairs identified by tiling arrays with the results of computational operon prediction program "DOOR". [file 1471-2164-11-350-S9.XLS]

## Sheet: Sheet1
Common set of pairs of genes identified from operon idetification from tiling array dataset and computational operon prediction program “DOOR”.
SP0008	SP0009
SP0012	SP0013
SP0015	SP0016
SP0038	SP0039
SP0055	SP0056
SP0060	SP0061
SP0061	SP0062
SP0062	SP0063
SP0063	SP0064
SP0067	SP0068
SP0068	SP0069
SP0078	SP0079
SP0097	SP0098
SP0098	SP0099
SP0099	SP0100
SP0119	SP0120
SP0121	SP0122
SP0128	SP0129
SP0186	SP0187
SP0203	SP0204
SP0204	SP0205
SP0205	SP0206
SP0206	SP0207
SP0208	SP0209
SP0209	SP0210
SP0210	SP0211
SP0211	SP0212
SP0212	SP0213
SP0213	SP0214
SP0214	SP0215
SP0215	SP0216
SP0216	SP0217
SP0217	SP0218
SP0218	SP0219
SP0219	SP0220
SP0220	SP0221
SP0221	SP0222
SP0224	SP0225
SP0225	SP0226
SP0226	SP0227
SP0227	SP0228
SP0228	SP0229
SP0229	SP0230
SP0232	SP0233
SP0233	SP0234
SP0234	SP0235
SP0235	SP0236
SP0236	SP0237
SP0238	SP0239
SP0261	SP0262
SP0262	SP0263
SP0263	SP0264
SP0271	SP0272
SP0272	SP0273
SP0275	SP0276
SP0278	SP0279
SP0282	SP0283
SP0294	SP0295
SP0336	SP0337
SP0346	SP0347
SP0347	SP0348
SP0348	SP0349
SP0351	SP0352
SP0352	SP0353
SP0353	SP0354
SP0357	SP0358
SP0359	SP0360
SP0369	SP0370
SP0373	SP0374
SP0374	SP0375
SP0375	SP0376
SP0389	SP0390
SP0390	SP0391
SP0412	SP0413
SP0415	SP0416
SP0416	SP0417
SP0417	SP0418
SP0419	SP0420
SP0420	SP0421
SP0421	SP0422
SP0422	SP0423
SP0423	SP0424
SP0424	SP0425
SP0425	SP0426
SP0426	SP0427
SP0433	SP0434
SP0434	SP0435
SP0436	SP0437
SP0437	SP0438
SP0442	SP0443
SP0501	SP0502
SP0515	SP0516
SP0516	SP0517
SP0517	SP0518
SP0537	SP0538
SP0588	SP0589
SP0589	SP0590
SP0592	SP0593
SP0622	SP0623
SP0623	SP0624
SP0630	SP0631
SP0646	SP0647
SP0647	SP0648
SP0672	SP0673
SP0673	SP0674
SP0674	SP0675
SP0681	SP0682
SP0756	SP0757
SP0764	SP0765
SP0778	SP0779
SP0779	SP0780
SP0798	SP0799
SP0806	SP0807
SP0810	SP0811
SP0829	SP0830
SP0830	SP0831
SP0843	SP0844
SP0844	SP0845
SP0846	SP0847
SP0847	SP0848
SP0875	SP0876
SP0876	SP0877
SP0893	SP0894
SP0896	SP0897
SP0904	SP0905
SP0905	SP0906
SP0908	SP0909
SP0909	SP0910
SP0920	SP0921
SP0921	SP0922
SP0941	SP0942
SP0946	SP0947
SP0950	SP0951
SP0960	SP0961
SP0979	SP0980
SP0988	SP0989
SP0991	SP0992
SP1023	SP1024
SP1072	SP1073
SP1073	SP1074
SP1076	SP1077
SP1077	SP1078
SP1083	SP1084
SP1105	SP1106
SP1112	SP1113
SP1121	SP1122
SP1122	SP1123
SP1123	SP1124
SP1178	SP1179
SP1179	SP1180
SP1190	SP1191
SP1191	SP1192
SP1192	SP1193
SP1197	SP1198
SP1200	SP1201
SP1201	SP1202
SP1202	SP1203
SP1225	SP1226
SP1226	SP1227
SP1231	SP1232
SP1241	SP1242
SP1244	SP1245
SP1245	SP1246
SP1275	SP1276
SP1276	SP1277
SP1277	SP1278
SP1283	SP1284
SP1354	SP1355
SP1368	SP1369
SP1369	SP1370
SP1373	SP1374
SP1374	SP1375
SP1395	SP1396
SP1396	SP1397
SP1397	SP1398
SP1398	SP1399
SP1399	SP1400
SP1407	SP1408
SP1410	SP1411
SP1411	SP1412
SP1420	SP1421
SP1465	SP1466
SP1473	SP1474
SP1507	SP1508
SP1508	SP1509
SP1509	SP1510
SP1510	SP1511
SP1511	SP1512
SP1512	SP1513
SP1513	SP1514
SP1517	SP1518
SP1519	SP1520
SP1520	SP1521
SP1521	SP1522
SP1533	SP1534
SP1536	SP1537
SP1537	SP1538
SP1539	SP1540
SP1540	SP1541
SP1542	SP1543
SP1543	SP1544
SP1557	SP1558
SP1558	SP1559
SP1559	SP1560
SP1564	SP1565
SP1565	SP1566
SP1567	SP1568
SP1568	SP1569
SP1569	SP1570
SP1570	SP1571
SP1575	SP1576
SP1589	SP1590
SP1603	SP1604
SP1648	SP1649
SP1649	SP1650
SP1661	SP1662
SP1662	SP1663
SP1663	SP1664
SP1664	SP1665
SP1665	SP1666
SP1666	SP1667
SP1684	SP1685
SP1686	SP1687
SP1687	SP1688
SP1688	SP1689
SP1689	SP1690
SP1697	SP1698
SP1700	SP1701
SP1701	SP1702
SP1709	SP1710
SP1710	SP1711
SP1714	SP1715
SP1732	SP1733
SP1733	SP1734
SP1734	SP1735
SP1735	SP1736
SP1744	SP1745
SP1745	SP1746
SP1746	SP1747
SP1747	SP1748
SP1749	SP1750
SP1803	SP1804
SP1804	SP1805
SP1837	SP1838
SP1852	SP1853
SP1860	SP1861
SP1861	SP1862
SP1862	SP1863
SP1864	SP1865
SP1874	SP1875
SP1875	SP1876
SP1876	SP1877
SP1877	SP1878
SP1878	SP1879
SP1883	SP1884
SP1887	SP1888
SP1888	SP1889
SP1897	SP1898
SP1906	SP1907
SP1910	SP1911
SP1923	SP1924
SP1924	SP1925
SP1927	SP1928
SP1940	SP1941
SP1960	SP1961
SP1966	SP1967
SP1967	SP1968
SP1978	SP1979
SP1983	SP1984
SP2027	SP2028
SP2028	SP2029
SP2082	SP2083
SP2086	SP2087
SP2087	SP2088
SP2091	SP2092
SP2106	SP2107
SP2109	SP2110
SP2111	SP2112
SP2113	SP2114
SP2134	SP2135
SP2148	SP2150
SP2192	SP2193
SP2194	SP2195
SP2203	SP2204
SP2214	SP2215
SP2217	SP2218
SP2218	SP2219
SP2219	SP2220
SP2220	SP2221
SP2221	SP2222
SP2224	SP2225
