# Supplementary material for: Identification of novel non-coding small RNAs from Streptococcus pneumoniae TIGR4 using high-resolution genome tiling arrays
Source: BMC Genomics. 2010 Jun 3;11:350. doi: 10.1186/1471-2164-11-350 (PMC2887815; doi:10.1186/1471-2164-11-350)
Supplement: Additional file 10 — qRT-PCR validations of sRNAs. qRT-PCR validations of S. pneumoniae TIGR4 sRNAs carried out in triplicate. [file 1471-2164-11-350-S10.XLS]

## Sheet: Supplementary data
Results of qRT-PCR validations of S. pneumoniae TIGR4 sRNAs carried out in triplicate
S.no	sRNA ID		Ct Value		p valuea	p value b
		Reverse primer	Forward primer	No primer
1	SN2	10.9	11	11.9	0.0188748	1.28154e-05
	SN2	10.8	11	11.9
	SN2	10.8	11	11.8
2	SN4	9.7	10.9	11.9	0.00918745	0.00343102
	SN4	9	10.8	11.9
	SN4	9.5	10.8	11.9
3	SN11	8.7	9.7	9.8	0.00509846	0.00411046
	SN11	9	9.7	9.8
	SN11	8.8	9.7	9.8
4	SN12	9	11.9	11.9	6.91898e-05	6.31114e-05
	SN12	9	11.8	12
	SN12	9	11.8	12
5	SN16	5.9	6.5	6.8	0.00648776	0.000852579
	SN16	5.7	6.5	6.7
	SN16	5.6	6.5	6.5
6	SN22	10.8	11	11.8	1.97215e-29	2.98705e-59
	SN22	10.8	11	11.8
	SN22	10.8	11	11.8
7	SN27	6.7	7.9	8	0.00253717	0.00217325
	SN27	6.8	7.9	8
	SN27	6.5	7.9	8
8	SN1*	7.8	11.5	12	0.000102434	6.91933e-06
	SN1*	7.5	11	11.8
	SN1*	7.5	11	11.8
9	SN5*	12	12.6	12.6	0.0450725	0.0361894
	SN5*	12.5	12.7	12.8
	SN5*	12	12.7	12.7
10	SN6*	16.9	24	25	0.0131392	0.000440222
	SN6*	17	24	25
	SN6*	17	21	25.8
11	SN7*	12.9	13	14	0.0372846	0.0139864
	SN7*	12	13.8	14
	SN7*	12	13	15.5
12	SN35*	9	10	11.9	0.0066178	0.00184871
	SN35*	9.5	10	11.9
	SN35*	9	10.5	11.9
13	SN49**	10.6	11	11	0.0380942	0.0380942
	SN49**	10.5	11	11
	SN49**	10	11	11
	*orthologous 5 sRNAs identified in S. pneumoniae R6
	** sRNA that could be a novel protein encoding gene
	a p value of ttest conducted with ct values for forward and reverse primer RT reactions
	b p value of ttest conducted with ct values for reverse and no primer RT reactions
