# Supplementary material for: Identification of novel non-coding small RNAs from Streptococcus pneumoniae TIGR4 using high-resolution genome tiling arrays
Source: BMC Genomics. 2010 Jun 3;11:350. doi: 10.1186/1471-2164-11-350 (PMC2887815; doi:10.1186/1471-2164-11-350)
Supplement: Additional file 11 — Primer sequences for qRT-PCR. DNA sequences of primers used for qRT-PCR for validation for sRNAs in S. pneumoniae TIGR4. [file 1471-2164-11-350-S11.XLS]

## Sheet: Supplementary file
Sequences of primers used for qRT-PCR
sRNA ID	Forward strand (5'->3')	Reverse strand (5'->3')
SN1	CAAGAAGACCTCCTAACTTGTTG	CGGTGACTCTATAGGGAGATTATTATG
SN5	TTAAATAAAGACCTCCTAAC	CACCTGATTGGGTGGCTTC
SN6	TTAAATAAAGACCTCCTAAC	AAAACTCCACCTGATTCG
SN7	GTTAAGAAGACCTTAACTTAAAC	TTTTATAGGGAGATTATTATG
SN35	TGAATTAGTTTGAATTTGATTTTCATC	ACAGGCGACTTTTGAAGGAG
SN2	GAATCGTAATTTAGAACGGTGTTATC	ACCCTAGGCAAGCTTGAAAC
SN4	GCAGGGTGAAATTCCCTACC	TTTATCTTCTTTCATCCAGAC
SN11	AGCCTTTCTAAATGGTTTATTGG	TTGGATGGTTACGATAGTCTTGG
SN12	GTCCAGAGAGGCAGCTAAGG	GCCAACAGCAAGGTTCCAC
SN16	TGGATTGCTCGTGTTCAATG	CGCTAGACAAGGCTTAATCG
SN22	CGAAAAGCACTGCCATTAATTC	TTGACACCAATCAGTAATTTAGTTC
SN27	TCCTATGGGTTCGTGAGAGG	GGCTAGTCAGTCGGTCTACTCC
SN49	AATGGAGGACAAAGAAATGG	AAAGCGAGCAGTCCGAGTAG
